# Supplementary material for: 4-Nitro-N^2^-(pyridin-4-ylmethylidene)benzene-1,2-diamine
Source: Acta Crystallogr Sect E Struct Rep Online. 2013 Jun 12;69(Pt 7):o1073. doi: 10.1107/S1600536813015481 (PMC3770355; doi:10.1107/S1600536813015481)
Supplement: Supplementary file 1 [file e-69-o1073-sup1.cif]

##############################################################################
#                                                                            #
# This CIF contains the data in a paper accepted for publication in          #
# Acta Crystallographica Section E. It conforms to the requirements of       #
# Notes for Authors for Acta Crystallographica Section E, and has been       #
# peer reviewed under the auspices of the IUCr Commission on Journals.       #
#                                                                            #
# Full details of the Crystallographic Information File format               #
# are given in the paper "The Crystallographic Information File (CIF):       #
# a New Standard Archive File for Crystallography" by S. R. Hall, F. H.      #
# Allen and I. D. Brown [Acta Cryst. (1991), A47, 655-685].                  #
#                                                                            #
# The current version of the core CIF dictionary is obtainable from          #
# ftp://ftp.iucr.org/pub/cif_core.dic.                                       #
#                                                                            #
# Software is freely available for graphical display of the structure(s)     #
# in this CIF. For information consult the CIF software page                 #
# http://www.iucr.org/resources/cif/software.                                #
#                                                                            #
# This file may be used for bona fide research purposes within the           #
# scientific community so long as proper attribution is given to the journal # 
# article from which it was obtained.                                        #
#                                                                            #
##############################################################################
data_D
_audit_creation_method     'from SHELXL97 CIF and IUCr SHELXL97-template'
_journal_date_recd_electronic     2013-05-20
_journal_date_accepted     2013-06-04
_journal_name_full     'Acta Crystallographica, Section E'
_journal_year     2013
_journal_volume     69
_journal_issue      7
_journal_page_first     o1073
_journal_page_last     o1073
_journal_paper_category     QO
_journal_paper_doi     10.1107/S1600536813015481
_journal_coeditor_code     HB7085
_publ_contact_author_name     'Guo, Cheng'
_publ_contact_author_address
;
College of Science,
Nanjing University of Technology,
Xinmofan Road No.5 Nanjing,
Nanjing 210009
People's Republic of China
;
_publ_contact_author_email     guocheng@njut.edu.cn
_publ_contact_author_fax     '86 25  58139479'
_publ_contact_author_phone     '86 25  58139479'
_publ_section_title
;
4-Nitro-<i>N</i>^2^-(pyridin-4-ylmethylidene)benzene-1,2-diamine
;
loop_
    _publ_author_name
    _publ_author_address
    'Guang-Lin Liu'
;
College of Science,
Nanjing University of Technology,
Xinmofan Road No.5 Nanjing,
Nanjing 210009
People's Republic of China
;
    'Jun Sun'
;
College of Science,
Nanjing University of Technology,
Xinmofan Road No.5 Nanjing,
Nanjing 210009
People's Republic of China
;
    'Jing-Chao Zhang'
;
College of Science,
Nanjing University of Technology,
Xinmofan Road No.5 Nanjing,
Nanjing 210009
People's Republic of China
;
    'Jie Mei'
;
College of Science,
Nanjing University of Technology,
Xinmofan Road No.5 Nanjing,
Nanjing 210009
People's Republic of China
;
    'Cheng Guo'
;
College of Science,
Nanjing University of Technology,
Xinmofan Road No.5 Nanjing,
Nanjing 210009
People's Republic of China
;
data_I
_audit_creation_method     SHELXL-97
_chemical_name_systematic
;
4-Nitro-<i>N</i>^2^-(pyridin-4-ylmethylidene)benzene-1,2-diamine
;
_chemical_name_common     ?
_chemical_formula_moiety     'C12 H10 N4 O2 '
_chemical_formula_sum     'C12 H10 N4 O2'
_chemical_formula_iupac     'C12 H10 N4 O2 '
_chemical_formula_weight     242.24
_chemical_melting_point     449.65
_symmetry_cell_setting     monoclinic
_symmetry_space_group_name_H-M     'C 2/c'
loop_
    _symmetry_equiv_pos_as_xyz
    'x, y, z'
    '-x, y, -z+1/2'
    'x+1/2, y+1/2, z'
    '-x+1/2, y+1/2, -z+1/2'
    '-x, -y, -z'
    'x, -y, z-1/2'
    '-x+1/2, -y+1/2, -z'
    'x+1/2, -y+1/2, z-1/2'
_cell_length_a     21.324(4)
_cell_length_b     9.1480(18)
_cell_length_c     12.950(3)
_cell_angle_alpha     90.00
_cell_angle_beta     116.36(3)
_cell_angle_gamma     90.00
_cell_volume     2263.5(8)
_cell_formula_units_Z     8
_cell_measurement_reflns_used     25
_cell_measurement_theta_min     10
_cell_measurement_theta_max     13
_cell_measurement_temperature     293(2)
_exptl_crystal_description     block
_exptl_crystal_colour     yellow
_exptl_crystal_size_max     0.30
_exptl_crystal_size_mid     0.20
_exptl_crystal_size_min     0.10
_exptl_crystal_density_diffrn     1.422
_exptl_crystal_density_meas     ?
_exptl_crystal_density_method     'not measured'
_exptl_crystal_F_000     1008
_exptl_absorpt_coefficient_mu     0.102
_exptl_absorpt_correction_type     psi-scan
_exptl_absorpt_process_details     '(North <i>et al.</i>, 1968)'
_exptl_absorpt_correction_T_min     0.9701
_exptl_absorpt_correction_T_max     0.9899
_exptl_special_details     ?
_diffrn_ambient_temperature     293(2)
_diffrn_radiation_type     MoK\a
_diffrn_radiation_wavelength     0.71073
_diffrn_radiation_source     'fine-focus sealed tube'
_diffrn_radiation_monochromator     graphite
_diffrn_measurement_device_type     'Enraf--Nonius CAD-4'
_diffrn_measurement_method     \w/2\q
_diffrn_detector_area_resol_mean     ?
_diffrn_reflns_number     2128
_diffrn_reflns_av_R_equivalents     0.0382
_diffrn_reflns_av_sigmaI/netI     0.0522
_diffrn_reflns_theta_min     2.13
_diffrn_reflns_theta_max     25.39
_diffrn_reflns_theta_full     25.39
_diffrn_measured_fraction_theta_max     0.998
_diffrn_measured_fraction_theta_full     0.998
_diffrn_reflns_limit_h_min     0
_diffrn_reflns_limit_h_max     25
_diffrn_reflns_limit_k_min     0
_diffrn_reflns_limit_k_max     11
_diffrn_reflns_limit_l_min     -15
_diffrn_reflns_limit_l_max     14
_diffrn_standards_number     3
_diffrn_standards_interval_count     200
_diffrn_standards_interval_time     120
_diffrn_standards_decay_%     1
_refine_special_details
;
 Refinement of F^2^ against ALL reflections.  The weighted R-factor wR and
 goodness of fit S are based on F^2^, conventional R-factors R are based
 on F, with F set to zero for negative F^2^. The threshold expression of
 F^2^ > 2sigma(F^2^) is used only for calculating R-factors(gt) etc. and is
 not relevant to the choice of reflections for refinement.  R-factors based
 on F^2^ are statistically about twice as large as those based on F, and R-
 factors based on ALL data will be even larger.
;
_reflns_number_total     2070
_reflns_number_gt     1247
_reflns_threshold_expression     I>2\s(I)
_refine_ls_structure_factor_coef     Fsqd
_refine_ls_matrix_type     full
_refine_ls_R_factor_all     0.1067
_refine_ls_R_factor_gt     0.0575
_refine_ls_wR_factor_gt     0.1435
_refine_ls_wR_factor_ref     0.1747
_refine_ls_goodness_of_fit_ref     1.005
_refine_ls_restrained_S_all     1.005
_refine_ls_number_reflns     2070
_refine_ls_number_parameters     164
_refine_ls_number_restraints     0
_refine_ls_hydrogen_treatment     constr
_refine_ls_weighting_scheme     calc
_refine_ls_weighting_details
                 'calc w=1/[\s^2^(Fo^2^)+(0.0900P)^2^] where P=(Fo^2^+2Fc^2^)/3'
_atom_sites_solution_hydrogens     geom
_atom_sites_solution_primary     direct
_atom_sites_solution_secondary     difmap
_refine_ls_shift/su_max     0.000
_refine_ls_shift/su_mean     0.000
_refine_diff_density_max     0.194
_refine_diff_density_min     -0.184
_refine_ls_extinction_method     SHELXL
_refine_ls_extinction_coef     0.0052(12)
_refine_ls_extinction_expression
                                  'Fc^*^=kFc[1+0.001xFc^2^\l^3^/sin(2\q)]^-1/4^'
loop_
    _atom_type_symbol
    _atom_type_description
    _atom_type_scat_dispersion_real
    _atom_type_scat_dispersion_imag
    _atom_type_scat_source
    'C' 'C' 0.0033 0.0016
                         'International Tables Vol C Tables 4.2.6.8 and 6.1.1.4'
    'H' 'H' 0.0000 0.0000
                         'International Tables Vol C Tables 4.2.6.8 and 6.1.1.4'
    'N' 'N' 0.0061 0.0033
                         'International Tables Vol C Tables 4.2.6.8 and 6.1.1.4'
    'O' 'O' 0.0106 0.0060
                         'International Tables Vol C Tables 4.2.6.8 and 6.1.1.4'
_computing_data_collection     'CAD-4 EXPRESS (Enraf--Nonius, 1994)'
_computing_cell_refinement     'CAD-4 EXPRESS (Enraf--Nonius, 1994)'
_computing_data_reduction     'XCAD4 (Harms & Wocadlo, 1995)'
_computing_structure_solution     'SHELXS97 (Sheldrick, 2008)'
_computing_structure_refinement     'SHELXL97 (Sheldrick, 2008)'
_computing_molecular_graphics     'SHELXTL (Sheldrick, 2008)'
_computing_publication_material     'PLATON (Spek, 2009)'
loop_
    _atom_site_type_symbol
    _atom_site_label
    _atom_site_fract_x
    _atom_site_fract_y
    _atom_site_fract_z
    _atom_site_U_iso_or_equiv
    _atom_site_adp_type
    _atom_site_calc_flag
    _atom_site_refinement_flags
    _atom_site_occupancy
    _atom_site_symmetry_multiplicity
    _atom_site_disorder_assembly
    _atom_site_disorder_group
    C C1 0.32477(14) 0.2795(3) -0.0542(3) 0.0521(8) Uani d . 1 1 . .
    H H1A 0.3229 0.2145 -0.1108 0.062 Uiso calc R 1 1 . .
    N N1 0.23039(15) 0.4169(4) -0.2041(3) 0.0792(10) Uani d . 1 1 . .
    O O1 0.18599(16) 0.5126(4) -0.2272(3) 0.1194(12) Uani d . 1 1 . .
    N N2 0.42131(15) 0.3378(3) 0.2557(2) 0.0666(8) Uani d . 1 1 . .
    H H2A 0.4219 0.3980 0.3072 0.080 Uiso calc R 1 1 . .
    H H2B 0.4499 0.2652 0.2754 0.080 Uiso calc R 1 1 . .
    C C2 0.27963(16) 0.3970(4) -0.0840(3) 0.0596(9) Uani d . 1 1 . .
    O O2 0.23537(15) 0.3379(4) -0.2766(3) 0.0991(10) Uani d . 1 1 . .
    N N3 0.42154(12) 0.1420(2) 0.09465(19) 0.0461(6) Uani d . 1 1 . .
    C C3 0.28139(17) 0.4952(4) -0.0015(4) 0.0714(11) Uani d . 1 1 . .
    H H3B 0.2506 0.5740 -0.0223 0.086 Uiso calc R 1 1 . .
    C C4 0.32854(17) 0.4753(3) 0.1102(4) 0.0664(10) Uani d . 1 1 . .
    H H4A 0.3297 0.5414 0.1656 0.080 Uiso calc R 1 1 . .
    N N4 0.53086(14) -0.3605(2) 0.1282(2) 0.0546(7) Uani d . 1 1 . .
    C C5 0.37562(15) 0.3574(3) 0.1443(3) 0.0526(8) Uani d . 1 1 . .
    C C6 0.37257(14) 0.2579(3) 0.0586(2) 0.0455(7) Uani d . 1 1 . .
    C C7 0.40423(15) 0.0216(3) 0.0405(2) 0.0472(7) Uani d . 1 1 . .
    H H7A 0.3597 0.0141 -0.0205 0.057 Uiso calc R 1 1 . .
    C C8 0.45009(14) -0.1054(3) 0.0682(2) 0.0440(7) Uani d . 1 1 . .
    C C9 0.52046(15) -0.1025(3) 0.1456(2) 0.0475(8) Uani d . 1 1 . .
    H H9A 0.5420 -0.0148 0.1789 0.057 Uiso calc R 1 1 . .
    C C10 0.55786(15) -0.2301(3) 0.1725(2) 0.0501(7) Uani d . 1 1 . .
    H H10A 0.6050 -0.2258 0.2247 0.060 Uiso calc R 1 1 . .
    C C11 0.46362(17) -0.3624(3) 0.0523(3) 0.0578(9) Uani d . 1 1 . .
    H H11A 0.4435 -0.4513 0.0194 0.069 Uiso calc R 1 1 . .
    C C12 0.42246(16) -0.2395(3) 0.0201(3) 0.0541(8) Uani d . 1 1 . .
    H H12A 0.3759 -0.2464 -0.0341 0.065 Uiso calc R 1 1 . .
loop_
    _atom_site_aniso_label
    _atom_site_aniso_U_11
    _atom_site_aniso_U_22
    _atom_site_aniso_U_33
    _atom_site_aniso_U_12
    _atom_site_aniso_U_13
    _atom_site_aniso_U_23
    C1 0.0439(16) 0.0497(17) 0.0602(19) 0.0008(14) 0.0209(15) 0.0038(15)
    N1 0.0479(17) 0.081(2) 0.093(3) 0.0097(17) 0.0174(18) 0.035(2)
    O1 0.0750(18) 0.108(2) 0.143(3) 0.0420(18) 0.0195(18) 0.053(2)
    N2 0.0734(19) 0.0603(17) 0.0600(18) -0.0034(15) 0.0241(15) -0.0172(14)
    C2 0.0397(16) 0.056(2) 0.075(2) 0.0068(15) 0.0181(16) 0.0182(17)
    O2 0.0711(19) 0.129(3) 0.072(2) 0.0121(17) 0.0095(15) 0.0210(18)
    N3 0.0456(14) 0.0417(14) 0.0456(14) 0.0029(11) 0.0154(11) 0.0011(11)
    C3 0.0437(18) 0.047(2) 0.118(3) 0.0074(15) 0.031(2) 0.014(2)
    C4 0.057(2) 0.0462(19) 0.102(3) -0.0031(16) 0.041(2) -0.0124(19)
    N4 0.0548(16) 0.0442(15) 0.0627(17) 0.0053(12) 0.0242(14) 0.0004(12)
    C5 0.0489(17) 0.0417(17) 0.070(2) -0.0083(14) 0.0285(17) -0.0072(15)
    C6 0.0416(15) 0.0404(15) 0.0510(17) -0.0003(13) 0.0174(14) 0.0020(13)
    C7 0.0415(15) 0.0455(17) 0.0451(16) -0.0009(13) 0.0106(13) 0.0002(13)
    C8 0.0461(16) 0.0438(17) 0.0389(15) 0.0014(13) 0.0160(13) 0.0006(12)
    C9 0.0471(17) 0.0437(17) 0.0465(17) -0.0015(13) 0.0159(14) -0.0017(13)
    C10 0.0442(16) 0.0512(18) 0.0503(17) 0.0023(14) 0.0170(13) 0.0015(14)
    C11 0.064(2) 0.0414(18) 0.063(2) -0.0051(16) 0.0235(17) -0.0064(15)
    C12 0.0486(17) 0.0504(19) 0.0527(17) -0.0013(15) 0.0129(14) -0.0052(15)
_geom_special_details
;
 All esds (except the esd in the dihedral angle between two l.s. planes)
 are estimated using the full covariance matrix.  The cell esds are taken
 into account individually in the estimation of esds in distances, angles
 and torsion angles; correlations between esds in cell parameters are only
 used when they are defined by crystal symmetry.  An approximate (isotropic)
 treatment of cell esds is used for estimating esds involving l.s. planes.
;
loop_
    _geom_bond_atom_site_label_1
    _geom_bond_atom_site_label_2
    _geom_bond_site_symmetry_2
    _geom_bond_distance
    _geom_bond_publ_flag
    C1 C6 . 1.375(4) ?
    C1 C2 . 1.379(4) ?
    C1 H1A . 0.9300 ?
    N1 O1 . 1.225(4) ?
    N1 O2 . 1.226(4) ?
    N1 C2 . 1.450(5) ?
    N2 C5 . 1.347(4) ?
    N2 H2A . 0.8600 ?
    N2 H2B . 0.8600 ?
    C2 C3 . 1.384(5) ?
    N3 C7 . 1.269(3) ?
    N3 C6 . 1.414(3) ?
    C3 C4 . 1.359(5) ?
    C3 H3B . 0.9300 ?
    C4 C5 . 1.405(4) ?
    C4 H4A . 0.9300 ?
    N4 C11 . 1.331(4) ?
    N4 C10 . 1.338(3) ?
    C5 C6 . 1.414(4) ?
    C7 C8 . 1.457(4) ?
    C7 H7A . 0.9300 ?
    C8 C12 . 1.383(4) ?
    C8 C9 . 1.386(4) ?
    C9 C10 . 1.368(4) ?
    C9 H9A . 0.9300 ?
    C10 H10A . 0.9300 ?
    C11 C12 . 1.372(4) ?
    C11 H11A . 0.9300 ?
    C12 H12A . 0.9300 ?
loop_
    _geom_angle_atom_site_label_1
    _geom_angle_atom_site_label_2
    _geom_angle_atom_site_label_3
    _geom_angle_site_symmetry_1
    _geom_angle_site_symmetry_3
    _geom_angle
    _geom_angle_publ_flag
    C6 C1 C2 . . 120.4(3) ?
    C6 C1 H1A . . 119.8 ?
    C2 C1 H1A . . 119.8 ?
    O1 N1 O2 . . 123.7(4) ?
    O1 N1 C2 . . 117.7(4) ?
    O2 N1 C2 . . 118.6(3) ?
    C5 N2 H2A . . 120.0 ?
    C5 N2 H2B . . 120.0 ?
    H2A N2 H2B . . 120.0 ?
    C1 C2 C3 . . 120.9(3) ?
    C1 C2 N1 . . 118.7(4) ?
    C3 C2 N1 . . 120.3(3) ?
    C7 N3 C6 . . 118.5(2) ?
    C4 C3 C2 . . 119.3(3) ?
    C4 C3 H3B . . 120.4 ?
    C2 C3 H3B . . 120.4 ?
    C3 C4 C5 . . 121.7(3) ?
    C3 C4 H4A . . 119.2 ?
    C5 C4 H4A . . 119.2 ?
    C11 N4 C10 . . 116.5(2) ?
    N2 C5 C4 . . 120.9(3) ?
    N2 C5 C6 . . 121.0(3) ?
    C4 C5 C6 . . 118.1(3) ?
    C1 C6 C5 . . 119.7(3) ?
    C1 C6 N3 . . 123.3(3) ?
    C5 C6 N3 . . 117.0(2) ?
    N3 C7 C8 . . 123.8(3) ?
    N3 C7 H7A . . 118.1 ?
    C8 C7 H7A . . 118.1 ?
    C12 C8 C9 . . 116.8(3) ?
    C12 C8 C7 . . 119.4(2) ?
    C9 C8 C7 . . 123.7(3) ?
    C10 C9 C8 . . 119.3(3) ?
    C10 C9 H9A . . 120.4 ?
    C8 C9 H9A . . 120.4 ?
    N4 C10 C9 . . 124.1(3) ?
    N4 C10 H10A . . 118.0 ?
    C9 C10 H10A . . 118.0 ?
    N4 C11 C12 . . 123.2(3) ?
    N4 C11 H11A . . 118.4 ?
    C12 C11 H11A . . 118.4 ?
    C11 C12 C8 . . 120.2(3) ?
    C11 C12 H12A . . 119.9 ?
    C8 C12 H12A . . 119.9 ?
loop_
    _geom_torsion_atom_site_label_1
    _geom_torsion_atom_site_label_2
    _geom_torsion_atom_site_label_3
    _geom_torsion_atom_site_label_4
    _geom_torsion_site_symmetry_1
    _geom_torsion_site_symmetry_2
    _geom_torsion_site_symmetry_3
    _geom_torsion_site_symmetry_4
    _geom_torsion
    _geom_torsion_publ_flag
    C6 C1 C2 C3 . . . . 0.0(5) ?
    C6 C1 C2 N1 . . . . 179.5(3) ?
    O1 N1 C2 C1 . . . . 172.5(3) ?
    O2 N1 C2 C1 . . . . -7.6(5) ?
    O1 N1 C2 C3 . . . . -8.0(5) ?
    O2 N1 C2 C3 . . . . 171.9(3) ?
    C1 C2 C3 C4 . . . . 0.3(5) ?
    N1 C2 C3 C4 . . . . -179.2(3) ?
    C2 C3 C4 C5 . . . . 0.0(5) ?
    C3 C4 C5 N2 . . . . -178.9(3) ?
    C3 C4 C5 C6 . . . . -0.4(4) ?
    C2 C1 C6 C5 . . . . -0.4(4) ?
    C2 C1 C6 N3 . . . . -178.3(3) ?
    N2 C5 C6 C1 . . . . 179.1(3) ?
    C4 C5 C6 C1 . . . . 0.6(4) ?
    N2 C5 C6 N3 . . . . -2.8(4) ?
    C4 C5 C6 N3 . . . . 178.6(2) ?
    C7 N3 C6 C1 . . . . -32.3(4) ?
    C7 N3 C6 C5 . . . . 149.7(3) ?
    C6 N3 C7 C8 . . . . 179.3(2) ?
    N3 C7 C8 C12 . . . . 167.2(3) ?
    N3 C7 C8 C9 . . . . -9.4(4) ?
    C12 C8 C9 C10 . . . . -1.7(4) ?
    C7 C8 C9 C10 . . . . 175.0(3) ?
    C11 N4 C10 C9 . . . . 1.1(4) ?
    C8 C9 C10 N4 . . . . 0.2(4) ?
    C10 N4 C11 C12 . . . . -0.7(5) ?
    N4 C11 C12 C8 . . . . -0.9(5) ?
    C9 C8 C12 C11 . . . . 2.0(4) ?
    C7 C8 C12 C11 . . . . -174.8(3) ?
loop_
    _geom_hbond_atom_site_label_D
    _geom_hbond_atom_site_label_H
    _geom_hbond_atom_site_label_A
    _geom_hbond_site_symmetry_A
    _geom_hbond_distance_DH
    _geom_hbond_distance_HA
    _geom_hbond_distance_DA
    _geom_hbond_angle_DHA
    N2 H2A N4 2_665 0.86 2.42 3.091(3) 135
    N2 H2B N3 . 0.86 2.42 2.751(3) 103
    C10 H10A O1 8_556 0.93 2.49 3.156(5) 128
_iucr_refine_instructions_details
;
TITL X in C2/c
CELL 0.71073  21.3240   9.1480  12.9500  90.000 116.360  90.000
ZERR    8.00   0.0043   0.0018   0.0026   0.000   0.030   0.000
LATT  7
SYMM -X, Y, 0.5-Z
SFAC C H N O
UNIT 96 80 32 16
ACTA
OMIT -8 6 4
OMIT 3 3 0
L.S. 50
BOND $H
CONF
SIZE .3 .2 .1
FMAP 2
PLAN 10
WGHT    0.090000
EXTI    0.005201
FVAR       0.20530
C1    1    0.324769    0.279521   -0.054224    11.00000    0.04388    0.04966 =
         0.06018    0.00379    0.02088    0.00085
AFIX  43
H1A   2    0.322870    0.214520   -0.110758    11.00000   -1.20000
AFIX   0
N1    3    0.230387    0.416877   -0.204078    11.00000    0.04787    0.08075 =
         0.09344    0.03459    0.01737    0.00969
O1    4    0.185985    0.512557   -0.227193    11.00000    0.07498    0.10761 =
         0.14346    0.05261    0.01949    0.04200
N2    3    0.421313    0.337843    0.255725    11.00000    0.07336    0.06034 =
         0.05997   -0.01715    0.02408   -0.00344
AFIX  93
H2A   2    0.421928    0.398041    0.307176    11.00000   -1.20000
H2B   2    0.449859    0.265179    0.275409    11.00000   -1.20000
AFIX   0
C2    1    0.279631    0.397041   -0.084024    11.00000    0.03967    0.05577 =
         0.07511    0.01817    0.01808    0.00679
O2    4    0.235373    0.337890   -0.276561    11.00000    0.07113    0.12942 =
         0.07203    0.02104    0.00954    0.01210
N3    3    0.421544    0.141965    0.094653    11.00000    0.04560    0.04168 =
         0.04562    0.00113    0.01542    0.00295
C3    1    0.281386    0.495224   -0.001521    11.00000    0.04366    0.04699 =
         0.11781    0.01422    0.03066    0.00744
AFIX  43
H3B   2    0.250629    0.573981   -0.022322    11.00000   -1.20000
AFIX   0
C4    1    0.328544    0.475322    0.110250    11.00000    0.05666    0.04625 =
         0.10233   -0.01242    0.04064   -0.00311
AFIX  43
H4A   2    0.329677    0.541446    0.165601    11.00000   -1.20000
AFIX   0
N4    3    0.530863   -0.360502    0.128244    11.00000    0.05481    0.04416 =
         0.06266    0.00040    0.02416    0.00532
C5    1    0.375622    0.357375    0.144273    11.00000    0.04888    0.04165 =
         0.06978   -0.00716    0.02850   -0.00825
C6    1    0.372566    0.257899    0.058592    11.00000    0.04163    0.04037 =
         0.05097    0.00203    0.01743   -0.00034
C7    1    0.404226    0.021638    0.040460    11.00000    0.04155    0.04550 =
         0.04507    0.00022    0.01056   -0.00086
AFIX  43
H7A   2    0.359660    0.014071   -0.020500    11.00000   -1.20000
AFIX   0
C8    1    0.450085   -0.105365    0.068163    11.00000    0.04610    0.04381 =
         0.03886    0.00056    0.01603    0.00141
C9    1    0.520462   -0.102490    0.145589    11.00000    0.04708    0.04367 =
         0.04652   -0.00174    0.01593   -0.00153
AFIX  43
H9A   2    0.542024   -0.014799    0.178902    11.00000   -1.20000
AFIX   0
C10   1    0.557864   -0.230055    0.172474    11.00000    0.04424    0.05120 =
         0.05032    0.00153    0.01698    0.00235
AFIX  43
H10A  2    0.604974   -0.225833    0.224730    11.00000   -1.20000
AFIX   0
C11   1    0.463616   -0.362390    0.052303    11.00000    0.06359    0.04142 =
         0.06318   -0.00645    0.02354   -0.00510
AFIX  43
H11A  2    0.443539   -0.451347    0.019430    11.00000   -1.20000
AFIX   0
C12   1    0.422458   -0.239488    0.020137    11.00000    0.04857    0.05035 =
         0.05273   -0.00518    0.01286   -0.00127
AFIX  43
H12A  2    0.375859   -0.246380   -0.034102    11.00000   -1.20000
HKLF 4
REM  X in C2/c
REM R1 =  0.0575 for   1247 Fo > 4sig(Fo)  and  0.1067 for all   2070 data
REM    164 parameters refined using      0 restraints
END
WGHT      0.0779      0.2817
REM Highest difference peak  0.194,  deepest hole -0.184,  1-sigma level  0.043
Q1    1   0.4410  0.4528  0.2847  11.00000  0.05    0.19
Q2    1   0.2871  0.3275 -0.0723  11.00000  0.05    0.15
Q3    1   0.5000 -0.0342  0.2500  10.50000  0.05    0.14
Q4    1   0.2563  0.4041 -0.0329  11.00000  0.05    0.14
Q5    1   0.5644 -0.4444  0.1700  11.00000  0.05    0.13
Q6    1   0.2221  0.2002 -0.2458  11.00000  0.05    0.13
Q7    1   0.3158  0.2222 -0.0735  11.00000  0.05    0.13
Q8    1   0.4687  0.3174  0.2312  11.00000  0.05    0.13
Q9    1   0.4436  0.1741  0.1765  11.00000  0.05    0.13
Q10   1   0.1817  0.2970 -0.2308  11.00000  0.05    0.13
;
