# Supplementary material for: 4-Nitro-N^2^-(pyridin-4-ylmethylidene)benzene-1,2-diamine
Source: Acta Crystallogr Sect E Struct Rep Online. 2013 Jun 12;69(Pt 7):o1073. doi: 10.1107/S1600536813015481 (PMC3770355; doi:10.1107/S1600536813015481)
Supplement: Supplementary file 2 [file e-69-o1073-Isup2.hkl]

# 
# h,k,l, Fc-squared, Fo-squared, sigma(Fo-squared) and status flag 
# 
data_I
_shelx_title ' X in C2/c' 
_shelx_refln_list_code          4 
_shelx_F_calc_maximum      274.61 
_exptl_crystal_F_000      1008.00 
_reflns_d_resolution_high  0.8287 
 
loop_ 
 _symmetry_equiv_pos_as_xyz 
 'x, y, z' 
 '-x, y, -z+1/2' 
 'x+1/2, y+1/2, z' 
 '-x+1/2, y+1/2, -z+1/2' 
 '-x, -y, -z' 
 'x, -y, z-1/2' 
 '-x+1/2, -y+1/2, -z' 
 'x+1/2, -y+1/2, z-1/2' 
 
_cell_length_a    21.3240 
_cell_length_b     9.1480 
_cell_length_c    12.9500 
_cell_angle_alpha  90.000 
_cell_angle_beta  116.360 
_cell_angle_gamma  90.000 
 
_shelx_F_squared_multiplier     1.000 
 
loop_ 
 _refln_index_h 
 _refln_index_k 
 _refln_index_l 
 _refln_F_squared_calc 
 _refln_F_squared_meas 
 _refln_F_squared_sigma 
 _refln_observed_status 
   2   0   0      410.47      457.89     10.49 o 
   4   0   0     3184.02     3398.00     41.62 o 
   6   0   0    14020.33    13606.77     92.07 o 
   8   0   0     5093.69     5331.95     80.76 o 
  10   0   0      643.57      919.96     43.02 o 
  12   0   0        0.44      -24.44     24.44 o 
  14   0   0       98.63      126.25     23.26 o 
  16   0   0       76.02       64.54     21.59 o 
  18   0   0       16.47       43.18     18.98 o 
  20   0   0     1600.95     1780.24     71.57 o 
  22   0   0      214.37      218.10     46.52 o 
   1   1   0      615.43      793.68     16.48 o 
   3   1   0      730.39      728.72     17.17 o 
   5   1   0      677.41      574.56     20.71 o 
   7   1   0     1284.76     1189.45     32.17 o 
   9   1   0       23.41       29.90     11.15 o 
  11   1   0      801.13      792.49     32.09 o 
  13   1   0       70.27       62.41     19.22 o 
  15   1   0        3.01       22.54     13.05 o 
  17   1   0       37.40        8.78     18.27 o 
  19   1   0       52.39       79.49     27.05 o 
  21   1   0      525.25      534.68     47.25 o 
   0   2   0       23.01       13.05      4.98 o 
   2   2   0    14386.32    14065.23    353.14 o 
   4   2   0     4484.19     5213.38     53.21 o 
   6   2   0     2905.56     2837.84     44.33 o 
   8   2   0       31.99       45.80     11.63 o 
  10   2   0     1469.94     1259.01     40.95 o 
  12   2   0        0.41        4.98     10.20 o 
  14   2   0      204.26      183.24     22.07 o 
  16   2   0      832.92      898.05     41.34 o 
  18   2   0       76.99       83.53     21.83 o 
  20   2   0       93.09      107.02     28.95 o 
  22   2   0       42.13       45.79     21.59 o 
   1   3   0     5026.67     4725.89     53.23 o 
   5   3   0      584.73      606.86     24.48 o 
   7   3   0     1421.23     1549.82     40.73 o 
   9   3   0       32.66        0.95     15.90 o 
  11   3   0      363.28      346.66     25.41 o 
  13   3   0     2128.40     2126.66     61.93 o 
  15   3   0       33.17       57.66     18.03 o 
  17   3   0      101.52      128.85     23.26 o 
  19   3   0       86.21       56.24     25.15 o 
  21   3   0       24.74        9.97     22.30 o 
   0   4   0      242.43      212.27     17.33 o 
   2   4   0     6020.64     6502.88     73.16 o 
   4   4   0     8365.17     9682.73     92.94 o 
   6   4   0     1643.14     1681.20     44.55 o 
   8   4   0     1592.90     1566.72     45.72 o 
  10   4   0      697.85      651.72     33.98 o 
  12   4   0      468.44      461.87     31.35 o 
  14   4   0        4.47       -4.98     15.90 o 
  16   4   0      369.09      390.04     31.57 o 
  18   4   0      161.14      128.39     29.66 o 
  20   4   0       18.50        9.73     21.83 o 
   1   5   0       42.45       56.00     13.53 o 
   3   5   0       14.10      -12.34     18.98 o 
   5   5   0      468.86      590.45     43.46 o 
   7   5   0       20.13       20.41     12.58 o 
   9   5   0       41.22       25.63     16.61 o 
  11   5   0       44.83       57.42     15.42 o 
  13   5   0       65.90       88.27     22.31 o 
  15   5   0       19.14       13.29     21.12 o 
  17   5   0       56.41       15.19     23.73 o 
  19   5   0        0.39       31.56     19.93 o 
   0   6   0      242.00      251.39     22.31 o 
   2   6   0       65.70       39.15     14.71 o 
   4   6   0      106.39       87.81     16.61 o 
   6   6   0       10.22      -10.91     25.86 o 
   8   6   0      126.77      125.07     21.12 o 
  10   6   0      218.45      211.72     26.82 o 
  12   6   0      144.30      117.95     22.31 o 
  14   6   0       98.22      109.16     21.83 o 
  16   6   0       85.45       64.07     23.49 o 
  18   6   0       39.36       29.66     23.25 o 
   1   7   0      627.57      658.20     34.92 o 
   3   7   0      482.26      478.73     31.11 o 
   5   7   0      126.40      118.90     19.93 o 
   7   7   0       12.05        9.97     18.74 o 
   9   7   0       58.65       74.03     17.32 o 
  11   7   0      928.04      815.87     45.62 o 
  13   7   0       37.61       48.17     19.22 o 
  15   7   0       14.27       34.64     20.88 o 
  17   7   0        2.68      -24.68     24.68 o 
   0   8   0     4023.35     4144.79     95.03 o 
   2   8   0      340.34      392.88     31.34 o 
   4   8   0       15.90       40.57     18.27 o 
   6   8   0       11.86       -7.36     18.27 o 
   8   8   0       33.53       31.08     21.12 o 
  10   8   0        3.03       31.32     15.66 o 
  12   8   0      122.75      103.46     29.43 o 
  14   8   0        0.00        4.98     19.22 o 
   1   9   0      314.35      365.08     33.71 o 
   3   9   0      394.84      403.10     37.75 o 
   5   9   0      204.24      193.90     29.90 o 
   7   9   0        9.80       -2.14     18.98 o 
   9   9   0      155.29      164.93     28.00 o 
  11   9   0       16.14       70.71     20.41 o 
  13   9   0       14.71        2.61     26.57 o 
   0  10   0       62.34       32.27     37.02 o 
   2  10   0      185.98      250.14     34.89 o 
   4  10   0      272.03      379.99     35.60 o 
   6  10   0       67.45       92.30     27.53 o 
   8  10   0        4.51      -17.79     24.68 o 
   1  11   0       70.63       58.13     32.03 o 
 -23   1   1       10.50      -25.39     26.57 o 
 -21   1   1       84.37       87.09     28.24 o 
 -19   1   1        5.17      -11.63     16.37 o 
 -17   1   1      214.02      226.19     27.77 o 
 -15   1   1        5.21       14.24     11.86 o 
 -13   1   1     1942.76     1835.43     52.17 o 
 -11   1   1      262.91      298.67     19.71 o 
  -9   1   1     4630.15     4824.81     62.52 o 
  -7   1   1      787.99      726.02     24.03 o 
  -5   1   1    18870.33    17807.59    409.66 o 
  -3   1   1     6301.90     6204.47     47.12 o 
  -1   1   1     6245.22     6690.84     40.97 o 
   1   1   1    12525.04    12377.63    267.10 o 
   3   1   1     7162.67     7415.12     56.95 o 
   5   1   1      173.49      146.73     13.06 o 
   7   1   1      913.08      818.51     28.08 o 
   9   1   1     1270.23     1220.37     38.56 o 
  11   1   1      430.20      440.77     26.84 o 
  13   1   1      865.30      841.51     38.50 o 
  15   1   1       10.62      -12.81     17.08 o 
  17   1   1        1.33       11.15     16.37 o 
  19   1   1      838.68      998.60     54.87 o 
  21   1   1       73.58       56.47     29.90 o 
 -22   2   1      117.30      133.60     28.00 o 
 -20   2   1      102.05       85.19     24.20 o 
 -18   2   1        9.22        1.90     17.80 o 
 -16   2   1       13.11       49.59     16.37 o 
 -14   2   1      139.09      139.55     18.99 o 
 -12   2   1      305.65      337.37     23.03 o 
 -10   2   1     2506.19     2410.56     53.24 o 
  -8   2   1      367.69      350.11     19.95 o 
  -6   2   1     2270.56     2542.85     40.91 o 
  -4   2   1    28672.61    26209.07    535.65 o 
  -2   2   1    14216.17    12887.77    332.06 o 
   0   2   1      822.79      789.19     17.40 o 
   2   2   1     6473.98     6018.97     55.03 o 
   4   2   1     1648.95     1451.82     32.71 o 
   6   2   1      818.95      791.65     28.31 o 
   8   2   1     1119.95      928.03     33.55 o 
  10   2   1       11.69       10.91     11.86 o 
  12   2   1        8.57       18.27     11.63 o 
  14   2   1      423.85      441.16     30.87 o 
  16   2   1     1154.22     1104.52     51.82 o 
  18   2   1        8.09       -4.03     21.12 o 
  20   2   1        2.17       21.12     20.40 o 
 -21   3   1        0.65      -22.30     22.30 o 
 -19   3   1       11.75        4.03     17.08 o 
 -17   3   1      453.98      414.55     34.90 o 
 -15   3   1     1545.90     1601.88     56.14 o 
 -13   3   1     1842.67     1779.91     55.00 o 
 -11   3   1      151.13      161.87     19.70 o 
  -9   3   1      942.64     1129.36     38.05 o 
  -7   3   1     5615.10     6152.73     72.78 o 
  -5   3   1       28.63       39.39      9.02 o 
  -3   3   1     2813.23     2618.29     40.75 o 
  -1   3   1      120.01       70.50     11.16 o 
   1   3   1      391.32      398.72     18.30 o 
   3   3   1     1134.07     1143.98     31.20 o 
   5   3   1     4043.70     4475.79     60.74 o 
   7   3   1       52.30       83.29     12.34 o 
   9   3   1      106.67      105.13     16.61 o 
  11   3   1        2.00       11.63     11.15 o 
  13   3   1       67.24       66.44     18.27 o 
  15   3   1     1635.17     1732.39     60.89 o 
  17   3   1      183.74      183.93     28.24 o 
  19   3   1       16.60        9.02     17.32 o 
  21   3   1       47.34       41.29     25.15 o 
 -22   4   1        6.42       26.10     19.93 o 
 -20   4   1       32.55       48.88     23.02 o 
 -18   4   1      159.80      100.62     24.68 o 
 -16   4   1        3.40        9.02     17.08 o 
 -14   4   1      488.57      452.60     32.29 o 
 -12   4   1      245.56      219.57     23.50 o 
 -10   4   1       97.18       97.54     16.14 o 
  -8   4   1       21.57       26.34     10.44 o 
  -6   4   1     3324.42     3798.47     60.78 o 
  -4   4   1      824.35      829.01     29.96 o 
  -2   4   1      163.51      144.33     13.06 o 
   0   4   1        3.43        4.30      6.29 o 
   2   4   1       53.02       70.72     11.63 o 
   4   4   1      537.50      570.71     26.14 o 
   6   4   1      136.72      117.96     15.19 o 
   8   4   1       10.65       33.69     10.68 o 
  10   4   1       52.85       45.32     14.71 o 
  12   4   1      163.96      161.62     21.36 o 
  14   4   1       14.30       15.66     18.27 o 
  16   4   1        0.75      -16.13     16.13 o 
  18   4   1        1.51       -4.51     19.69 o 
  20   4   1        2.25        2.61     20.88 o 
 -21   5   1        0.81       28.71     18.98 o 
 -19   5   1       13.55        9.25     22.54 o 
 -17   5   1      392.17      360.84     37.75 o 
 -15   5   1     1325.42     1212.21     53.97 o 
 -13   5   1      100.07      119.36     23.49 o 
 -11   5   1       36.44       11.63     14.47 o 
  -9   5   1      270.24      230.03     22.55 o 
  -7   5   1     2249.89     2139.26     56.50 o 
  -5   5   1       83.72       77.36     15.90 o 
  -3   5   1        0.26       -6.17      9.73 o 
  -1   5   1       42.59       54.34     11.86 o 
   1   5   1     1360.16     1412.51     41.66 o 
   3   5   1     1159.69     1261.56     41.39 o 
   5   5   1     2059.87     2144.56     55.29 o 
   7   5   1      509.33      496.38     28.98 o 
   9   5   1      208.22      212.91     23.74 o 
  11   5   1      186.58      202.69     23.50 o 
  13   5   1      144.78      169.44     24.68 o 
  15   5   1        5.24      -20.40     20.40 o 
  17   5   1       61.48       81.15     22.78 o 
  19   5   1        1.34        7.59     21.83 o 
 -20   6   1        5.39       18.51     24.44 o 
 -18   6   1       67.11       61.69     28.00 o 
 -16   6   1        2.32       38.44     15.66 o 
 -14   6   1      113.72      167.06     26.82 o 
 -12   6   1       36.66       34.64     17.08 o 
 -10   6   1      566.35      540.29     34.44 o 
  -8   6   1       73.64       86.14     16.85 o 
  -6   6   1        0.64       15.90     10.44 o 
  -4   6   1        0.00        2.61     11.15 o 
  -2   6   1       65.82       76.88     14.24 o 
   0   6   1      483.22      454.18     18.89 o 
   2   6   1       57.27       53.63     14.71 o 
   4   6   1      665.79      648.80     34.92 o 
   6   6   1       64.33       70.24     16.61 o 
   8   6   1      595.39      522.28     33.01 o 
  10   6   1      225.87      208.87     24.68 o 
  12   6   1       65.58       44.85     20.88 o 
  14   6   1       46.77       28.95     19.22 o 
  16   6   1       41.64       53.15     23.97 o 
  18   6   1       90.41      149.02     27.05 o 
 -17   7   1       30.99       32.03     22.78 o 
 -15   7   1       98.81      102.75     26.10 o 
 -13   7   1      190.91      183.45     27.77 o 
 -11   7   1      141.58       84.01     22.07 o 
  -9   7   1      512.67      489.87     37.76 o 
  -7   7   1       33.95       49.83     17.32 o 
  -5   7   1      109.04       73.33     19.46 o 
  -3   7   1      829.08      795.76     38.97 o 
  -1   7   1      579.45      579.05     35.63 o 
   1   7   1      713.12      825.53     40.39 o 
   3   7   1       35.71       45.32     16.85 o 
   5   7   1       33.97       41.29     13.05 o 
   7   7   1       86.66      104.89     22.07 o 
   9   7   1       35.81       38.44     17.08 o 
  11   7   1      183.61      139.31     27.53 o 
  13   7   1        1.93      -20.17     20.17 o 
  15   7   1       18.19        0.00     22.07 o 
  17   7   1       59.03       92.30     29.42 o 
 -16   8   1        4.55        2.61     23.73 o 
 -14   8   1        2.06       16.61     22.78 o 
 -12   8   1       41.31       28.47     20.88 o 
 -10   8   1      347.75      353.22     32.28 o 
  -8   8   1      146.77      137.88     26.10 o 
  -6   8   1        0.11        1.90     16.13 o 
  -4   8   1      485.74      530.69     37.04 o 
  -2   8   1     1566.67     1439.22     59.70 o 
   0   8   1        6.53        8.41     18.98 o 
   2   8   1       79.70       88.99     18.27 o 
   4   8   1        0.12       -9.02     14.00 o 
   6   8   1       29.30       58.37     14.71 o 
   8   8   1      112.25      136.21     23.73 o 
  10   8   1        1.86       17.32     19.22 o 
  12   8   1        0.50       -6.88     18.51 o 
  14   8   1        5.45       37.96     19.93 o 
 -13   9   1       11.34       38.20     17.08 o 
 -11   9   1       40.33       38.20     21.59 o 
  -9   9   1        5.73       22.54     18.74 o 
  -7   9   1        5.83       -6.41     19.93 o 
  -5   9   1      332.12      394.99     34.66 o 
  -3   9   1       14.06       20.17     18.27 o 
  -1   9   1      285.52      248.04     32.76 o 
   1   9   1       44.81       78.30     24.44 o 
   3   9   1      551.93      609.77     42.27 o 
   5   9   1       13.18       17.08     18.27 o 
   7   9   1      159.46       99.91     29.66 o 
   9   9   1        2.84        2.37     23.25 o 
  11   9   1       22.84       55.05     22.78 o 
 -10  10   1       17.27       18.27     24.20 o 
  -8  10   1       27.96       14.95     25.15 o 
  -6  10   1        6.30        4.75     19.93 o 
  -4  10   1      152.90      159.71     28.48 o 
  -2  10   1        0.04        4.75     19.93 o 
   0  10   1        9.80       10.13     14.95 o 
   2  10   1      100.20      100.38     29.19 o 
   4  10   1      112.00      136.21     25.87 o 
   6  10   1        1.63       14.71     23.49 o 
   8  10   1       19.42       56.94     24.20 o 
  -1  11   1        1.59      -13.29     26.81 o 
 -24   0   2      208.65      212.88     35.12 o 
 -22   0   2      249.84      200.79     31.33 o 
 -20   0   2       44.09       29.90     22.54 o 
 -18   0   2        0.92       34.40     13.52 o 
 -16   0   2      388.46      357.57     27.54 o 
 -14   0   2      930.73      832.21     37.08 o 
 -12   0   2      206.85      198.92     17.80 o 
 -10   0   2     3291.32     3286.53     53.88 o 
  -8   0   2      937.30      946.01     28.09 o 
  -6   0   2    14569.75    15306.00     89.77 o 
  -4   0   2     7740.40     8307.29     55.99 o 
  -2   0   2     1299.94     1831.15     30.94 o 
   0   0   2     1908.27     1996.26     17.87 o 
   2   0   2    27375.16    25872.92    497.82 o 
   4   0   2     4121.17     4049.46     48.97 o 
   6   0   2     4111.90     4491.31     58.64 o 
   8   0   2     1816.80     1947.03     46.96 o 
  10   0   2      430.49      439.59     26.60 o 
  12   0   2      621.22      637.09     33.02 o 
  14   0   2       74.81       69.76     17.09 o 
  16   0   2      376.95      373.67     32.76 o 
  18   0   2       41.13       74.27     23.25 o 
  20   0   2      193.54      128.39     28.95 o 
 -23   1   2       44.00       68.57     30.37 o 
 -21   1   2      139.38      165.17     27.29 o 
 -19   1   2      265.23      252.07     28.72 o 
 -17   1   2       31.46       24.20     17.32 o 
 -15   1   2       11.44        2.85     15.42 o 
 -13   1   2      126.31      147.62     18.51 o 
 -11   1   2     2280.56     2307.43     52.50 o 
  -9   1   2       24.40       24.44      7.12 o 
  -7   1   2     5028.76     5153.15     56.58 o 
  -5   1   2    75411.87    78409.15    906.89 o 
  -3   1   2     5637.18     5878.45     46.68 o 
  -1   1   2      304.83      336.91     12.13 o 
   1   1   2     1747.08     1945.15     29.00 o 
   3   1   2     4075.72     4168.15     47.81 o 
   5   1   2     5481.04     5223.78     60.42 o 
   7   1   2       31.85       28.00     10.20 o 
   9   1   2     2794.09     3174.31     63.28 o 
  11   1   2      622.96      615.52     31.60 o 
  13   1   2      109.33       81.40     19.93 o 
  15   1   2      414.99      415.96     33.48 o 
  17   1   2      448.86      422.60     39.89 o 
  19   1   2        0.49        6.88     22.07 o 
  21   1   2        0.07        0.00     21.12 o 
 -22   2   2       40.35       60.98     22.54 o 
 -20   2   2      201.03      194.85     26.11 o 
 -18   2   2      277.33      244.49     28.96 o 
 -16   2   2        6.98        9.25     15.90 o 
 -14   2   2       47.55       51.25     12.34 o 
 -12   2   2      308.21      332.63     25.17 o 
 -10   2   2     1830.15     1967.80     47.91 o 
  -8   2   2        3.93        3.80      8.54 o 
  -6   2   2    18813.36    19257.80    114.47 o 
  -4   2   2     6706.22     7159.39     62.76 o 
  -2   2   2     1320.29     1238.63     25.55 o 
   0   2   2       18.51       59.05     17.32 o 
   2   2   2     4203.97     4181.91     50.19 o 
   4   2   2       12.36       -2.85      7.59 o 
   6   2   2      400.77      372.21     21.62 o 
   8   2   2      805.47      765.22     32.57 o 
  10   2   2     1227.89     1211.44     42.82 o 
  12   2   2       29.63       23.97     14.95 o 
  14   2   2      291.83      348.47     30.86 o 
  16   2   2     1586.27     1537.00     63.02 o 
  18   2   2      112.66       98.24     27.53 o 
  20   2   2      136.17       97.06     32.51 o 
 -23   3   2       78.46      126.24     27.53 o 
 -21   3   2        3.47      -13.52     20.88 o 
 -19   3   2       39.30       19.93     18.03 o 
 -17   3   2        8.95       10.44     16.61 o 
 -15   3   2      136.26       93.98     21.83 o 
 -13   3   2       49.04       65.25     13.05 o 
 -11   3   2     2208.26     2289.17     56.74 o 
  -9   3   2        1.61        8.54      9.49 o 
  -7   3   2     8154.92     8827.49     86.42 o 
  -5   3   2      261.75      288.76     17.81 o 
  -3   3   2     1507.85     1381.38     34.11 o 
  -1   3   2      286.48      242.50     15.20 o 
   1   3   2      887.32      881.27     27.84 o 
   3   3   2       66.48       50.55      9.73 o 
   5   3   2      280.73      260.48     19.95 o 
   7   3   2       53.96       52.44     11.63 o 
   9   3   2     1177.20     1207.75     43.29 o 
  11   3   2        0.08      -12.58     14.71 o 
  13   3   2       89.63       67.87     20.17 o 
  15   3   2      784.38      743.98     45.85 o 
  17   3   2       23.55       27.52     18.98 o 
  19   3   2        0.50        0.00     19.46 o 
 -22   4   2       22.08       30.37     24.91 o 
 -20   4   2      246.67      253.72     28.96 o 
 -18   4   2        2.31       -4.03     21.12 o 
 -16   4   2      208.76      235.68     25.87 o 
 -14   4   2      120.94      107.27     18.75 o 
 -12   4   2       79.44       64.31     14.71 o 
 -10   4   2       78.97      108.21     14.71 o 
  -8   4   2      974.01      979.03     35.91 o 
  -6   4   2     2585.73     2299.25     51.11 o 
  -4   4   2      196.87      187.54     16.62 o 
  -2   4   2      732.93      626.98     26.87 o 
   0   4   2     3073.87     3078.72     37.53 o 
   2   4   2     1807.66     1910.16     45.54 o 
   4   4   2     3271.86     4064.61     65.05 o 
   6   4   2      944.76      882.33     34.71 o 
   8   4   2     1655.33     1700.37     50.70 o 
  10   4   2     1392.07     1303.94     49.24 o 
  12   4   2     1271.24     1115.32     47.79 o 
  14   4   2     1035.82     1064.59     51.33 o 
  16   4   2        1.78        8.30     17.56 o 
  18   4   2        5.50        7.12     20.64 o 
 -21   5   2        0.93      -24.44     24.44 o 
 -19   5   2        1.60       15.90     20.88 o 
 -17   5   2      719.94      710.14     45.84 o 
 -15   5   2      108.13       91.12     24.21 o 
 -13   5   2       50.66       19.22     18.75 o 
 -11   5   2      180.94      224.76     21.60 o 
  -9   5   2      508.78      611.33     31.59 o 
  -7   5   2        4.74       25.62     10.20 o 
  -5   5   2       15.39        8.54     10.68 o 
  -3   5   2      275.91      245.73     19.94 o 
  -1   5   2      487.21      531.85     25.89 o 
   1   5   2      924.01     1104.92     38.04 o 
   3   5   2     1016.51      968.53     38.28 o 
   5   5   2     2171.94     2331.68     58.39 o 
   7   5   2        2.45       12.10     10.68 o 
   9   5   2      483.87      482.29     31.11 o 
  11   5   2      143.48      146.19     23.49 o 
  13   5   2      854.60      820.07     48.94 o 
  15   5   2        4.38       17.08     18.27 o 
  17   5   2        0.32       -7.12     23.73 o 
 -20   6   2        0.83       30.84     19.93 o 
 -18   6   2       13.78       43.89     18.03 o 
 -16   6   2      358.80      278.45     34.66 o 
 -14   6   2       27.88       16.85     18.74 o 
 -12   6   2      300.69      322.12     31.57 o 
 -10   6   2      282.78      307.41     25.64 o 
  -8   6   2      111.85      112.25     16.85 o 
  -6   6   2        9.53       21.35     11.63 o 
  -4   6   2      504.49      458.61     28.50 o 
  -2   6   2      422.07      434.09     27.55 o 
   0   6   2      478.36      500.42     20.98 o 
   2   6   2      295.55      301.50     25.40 o 
   4   6   2      302.99      340.90     26.35 o 
   6   6   2       15.77       13.29     15.19 o 
   8   6   2       44.59       51.49     16.37 o 
  10   6   2       77.17       92.07     18.75 o 
  12   6   2        3.33       17.79     14.00 o 
  14   6   2       29.35       50.06     19.93 o 
  16   6   2      118.75      152.58     25.63 o 
 -19   7   2        5.27      -24.44     24.44 o 
 -17   7   2        0.02       33.45     19.69 o 
 -15   7   2       59.15       23.97     22.07 o 
 -13   7   2       16.39       -4.03     18.74 o 
 -11   7   2      125.26      117.47     23.26 o 
  -9   7   2       45.52       47.69     18.51 o 
  -7   7   2       16.64       -9.73     16.61 o 
  -5   7   2     1791.03     1749.46     57.59 o 
  -3   7   2      676.54      672.73     35.63 o 
  -1   7   2      306.84      309.80     27.54 o 
   1   7   2        0.35      -12.10     15.90 o 
   3   7   2      240.66      210.78     24.21 o 
   5   7   2        1.57       19.69     15.66 o 
   7   7   2        8.16      -10.44     17.80 o 
   9   7   2       28.94       28.71     18.51 o 
  11   7   2       10.34       14.47     18.51 o 
  13   7   2       43.10       41.05     20.88 o 
  15   7   2       90.58       65.26     28.95 o 
 -16   8   2       64.21       70.71     23.73 o 
 -14   8   2      197.89      184.16     29.67 o 
 -12   8   2        2.30      -10.91     19.93 o 
 -10   8   2       64.70       60.51     22.54 o 
  -8   8   2       24.73       39.86     17.08 o 
  -6   8   2        0.81       29.18     17.08 o 
  -4   8   2       28.56      -23.25     23.25 o 
  -2   8   2      188.40      172.54     27.06 o 
   0   8   2      795.84      846.77     35.40 o 
   2   8   2      290.83      323.54     28.72 o 
   4   8   2       14.40       11.15     13.52 o 
   6   8   2      733.92      693.31     42.75 o 
   8   8   2        9.14       -2.14     20.17 o 
  10   8   2       32.37       35.83     17.80 o 
  12   8   2       16.93       12.10     22.78 o 
  14   8   2        0.12        5.22     25.15 o 
 -13   9   2        0.99      -20.17     22.78 o 
 -11   9   2        0.93       -9.49     17.56 o 
  -9   9   2        6.08       28.95     17.56 o 
  -7   9   2       35.34       70.47     24.20 o 
  -5   9   2       39.12       41.52     24.91 o 
  -3   9   2      264.68      272.48     33.23 o 
  -1   9   2      115.60      159.94     24.92 o 
   1   9   2        7.58        8.07     19.22 o 
   3   9   2       20.58       39.86     19.22 o 
   5   9   2      109.02      126.48     23.73 o 
   7   9   2        0.39      -21.83     21.83 o 
   9   9   2       36.71       19.46     19.93 o 
  11   9   2        3.24       20.64     21.35 o 
 -10  10   2       34.80       41.52     25.86 o 
  -8  10   2       60.40       72.13     29.19 o 
  -6  10   2       61.81       88.98     23.73 o 
  -4  10   2        9.75       -2.37     25.15 o 
  -2  10   2       15.27       53.62     22.78 o 
   0  10   2        1.91       11.66     15.60 o 
   2  10   2      258.78      233.07     34.18 o 
   4  10   2       21.59       34.17     22.78 o 
   6  10   2        5.16       15.19     21.59 o 
 -23   1   3        7.82       -9.49     22.07 o 
 -21   1   3        7.63        6.17     19.46 o 
 -19   1   3        5.30       -5.46     15.66 o 
 -17   1   3       63.47       59.32     19.22 o 
 -15   1   3     1307.50     1374.31     49.24 o 
 -13   1   3       24.20       29.42     13.05 o 
 -11   1   3      216.95      221.73     17.33 o 
  -9   1   3        4.96       11.63      7.12 o 
  -7   1   3     1552.99     1590.88     32.69 o 
  -5   1   3    39010.64    39043.25    667.44 o 
  -3   1   3    23145.21    20832.01    457.78 o 
  -1   1   3     9536.07    10099.03     70.03 o 
   1   1   3     1464.11     1395.08     27.94 o 
   3   1   3     3440.15     3832.69     50.67 o 
   5   1   3       61.31       56.72     11.15 o 
   7   1   3     4838.11     5300.22     73.22 o 
   9   1   3      469.59      636.50     33.49 o 
  11   1   3      285.00      270.39     23.26 o 
  13   1   3      291.83      268.95     27.06 o 
  15   1   3      912.86      876.22     44.90 o 
  17   1   3        0.31      -19.22     21.35 o 
  19   1   3       15.25        0.00     23.96 o 
 -24   2   3        0.21      -23.25     23.96 o 
 -22   2   3       99.01       43.19     25.63 o 
 -20   2   3      375.90      370.81     33.00 o 
 -18   2   3      637.82      701.82     41.80 o 
 -16   2   3      941.32      940.63     43.25 o 
 -14   2   3        0.31        9.02     13.05 o 
 -12   2   3      735.59      697.27     31.85 o 
 -10   2   3     4185.56     4226.22     64.03 o 
  -8   2   3     2080.08     2466.78     45.12 o 
  -6   2   3     2364.89     2422.98     40.43 o 
  -4   2   3     1035.43      877.44     25.73 o 
  -2   2   3     8450.73     7885.30     68.72 o 
   0   2   3     2500.21     2838.45     48.63 o 
   2   2   3     2872.19     2897.60     44.56 o 
   4   2   3      348.50      299.97     18.76 o 
   6   2   3        0.98       -4.75      9.49 o 
   8   2   3     2635.16     2518.59     58.94 o 
  10   2   3       87.55       70.24     16.14 o 
  12   2   3        3.40       18.51     14.24 o 
  14   2   3      401.29      381.76     34.66 o 
  16   2   3      110.52      130.99     25.39 o 
  18   2   3       28.40       28.00     20.64 o 
  20   2   3        9.26      -24.44     24.44 o 
 -23   3   3        0.03        9.97     21.83 o 
 -21   3   3       89.49       77.36     24.20 o 
 -19   3   3      102.91      104.89     21.83 o 
 -17   3   3        6.88       35.59     16.37 o 
 -15   3   3       52.87       56.24     18.98 o 
 -13   3   3       78.63       98.72     15.42 o 
 -11   3   3     1865.41     1964.98     52.41 o 
  -9   3   3    10235.10    10482.33    108.00 o 
  -7   3   3      188.87      166.17     16.14 o 
  -5   3   3      710.59      616.35     25.68 o 
  -3   3   3       39.34       73.32     14.00 o 
  -1   3   3     3783.10     4180.32     55.48 o 
   1   3   3      106.64      116.30     13.77 o 
   3   3   3     2522.59     2751.47     53.28 o 
   5   3   3      350.81      448.81     23.03 o 
   7   3   3      207.33      193.69     18.99 o 
   9   3   3      332.67      270.42     25.17 o 
  11   3   3     4404.92     4003.14     86.54 o 
  13   3   3      223.28      235.69     28.96 o 
  15   3   3       20.49       65.72     19.93 o 
  17   3   3       10.51        9.02     18.03 o 
  19   3   3        8.54        0.00     23.49 o 
 -22   4   3        0.04       29.66     19.22 o 
 -20   4   3       99.07      142.14     24.44 o 
 -18   4   3       10.76       -9.73     18.51 o 
 -16   4   3       19.28        1.66     16.85 o 
 -14   4   3        6.47       10.44     14.47 o 
 -12   4   3      154.51      152.37     19.22 o 
 -10   4   3     1100.00     1191.21     41.86 o 
  -8   4   3     1041.91      946.82     35.68 o 
  -6   4   3      367.94      387.34     23.99 o 
  -4   4   3       71.18       95.64     11.63 o 
  -2   4   3      589.04      581.27     25.43 o 
   0   4   3     1357.58     1452.48     87.39 o 
   2   4   3     2625.08     2688.17     56.83 o 
   4   4   3       12.51       -3.32      9.97 o 
   6   4   3       31.29       33.46     11.15 o 
   8   4   3      626.36      593.62     33.97 o 
  10   4   3     2137.47     2128.12     63.58 o 
  12   4   3      300.65      248.53     28.96 o 
  14   4   3      142.37      114.86     26.10 o 
  16   4   3       19.61        9.02     18.03 o 
  18   4   3        8.45      -10.20     19.93 o 
 -21   5   3       21.94       29.66     22.54 o 
 -19   5   3       29.49        2.14     23.02 o 
 -17   5   3       11.70      -11.86     18.74 o 
 -15   5   3      240.11      253.02     26.11 o 
 -13   5   3      169.92      152.37     21.12 o 
 -11   5   3      391.29      351.64     26.36 o 
  -9   5   3      705.12      779.06     35.16 o 
  -7   5   3      202.46      236.89     22.07 o 
  -5   5   3      121.36       99.92     14.95 o 
  -3   5   3      606.20      557.15     28.27 o 
  -1   5   3     1511.63     1592.46     44.28 o 
   1   5   3      490.05      604.48     30.64 o 
   3   5   3      125.33      141.21     18.99 o 
   5   5   3      704.74      692.57     33.74 o 
   7   5   3       22.14       17.32     13.76 o 
   9   5   3       40.69        8.07     17.08 o 
  11   5   3     1587.29     1647.74     61.60 o 
  13   5   3      220.12      189.16     27.29 o 
  15   5   3       14.04      -15.90     20.41 o 
  17   5   3        3.06       17.56     18.74 o 
 -20   6   3      156.86      190.56     33.46 o 
 -18   6   3        0.22      -23.25     23.25 o 
 -16   6   3      245.92      230.70     29.19 o 
 -14   6   3        8.72       -9.25     17.56 o 
 -12   6   3       24.74       31.79     17.56 o 
 -10   6   3       59.87       87.80     15.90 o 
  -8   6   3       37.24       44.37     13.53 o 
  -6   6   3        7.49        0.00     12.81 o 
  -4   6   3      217.76      165.44     20.65 o 
  -2   6   3      555.33      526.59     31.59 o 
   0   6   3      120.68      121.73     14.93 o 
   2   6   3        0.21       -5.46     13.52 o 
   4   6   3       28.69       18.74     14.71 o 
   6   6   3       48.40       68.81     20.64 o 
   8   6   3       61.82       70.00     19.22 o 
  10   6   3      100.36       67.63     19.46 o 
  12   6   3      113.10      114.38     24.44 o 
  14   6   3      112.26      124.58     27.05 o 
  16   6   3       14.63       -2.61     24.91 o 
 -19   7   3       28.30       41.52     23.49 o 
 -17   7   3        6.13       35.35     18.74 o 
 -15   7   3       14.27       25.86     20.41 o 
 -13   7   3        2.82      -15.90     16.61 o 
 -11   7   3       10.24        7.36     15.19 o 
  -9   7   3       78.19       80.21     21.12 o 
  -7   7   3      110.10      124.35     26.82 o 
  -5   7   3     2323.74     2434.58     67.89 o 
  -3   7   3      260.93      264.43     28.25 o 
  -1   7   3      743.13      691.32     39.44 o 
   1   7   3        1.14      -14.24     14.24 o 
   3   7   3      106.57      125.77     20.41 o 
   5   7   3       21.51       18.98     15.66 o 
   7   7   3      228.26      157.60     25.40 o 
   9   7   3        0.63       14.00     14.95 o 
  11   7   3        0.25       43.89     13.52 o 
  13   7   3       16.15       79.25     18.98 o 
  15   7   3      218.19      316.36     35.36 o 
 -16   8   3       57.13       47.46     28.00 o 
 -14   8   3       17.58       29.90     22.78 o 
 -12   8   3        7.60      -10.68     18.98 o 
 -10   8   3       21.42       40.34     19.22 o 
  -8   8   3       12.70       13.29     18.74 o 
  -6   8   3       85.25       88.27     23.02 o 
  -4   8   3      135.99      125.78     25.16 o 
  -2   8   3     3289.79     3370.14     87.28 o 
   0   8   3      385.90      353.08     23.49 o 
   2   8   3        0.66      -14.00     14.00 o 
   4   8   3       59.56       65.73     20.88 o 
   6   8   3      745.39      645.80     44.89 o 
   8   8   3      115.97       97.77     25.87 o 
  10   8   3       12.72       -7.12     23.25 o 
  12   8   3       59.40       48.17     22.54 o 
 -13   9   3       44.11       39.86     24.91 o 
 -11   9   3       43.91       51.73     22.78 o 
  -9   9   3        7.66        4.51     22.07 o 
  -7   9   3      140.65      129.10     25.15 o 
  -5   9   3      141.07      121.50     30.14 o 
  -3   9   3      892.39      873.74     52.26 o 
  -1   9   3       31.16       18.74     18.03 o 
   1   9   3      105.68      128.14     23.02 o 
   3   9   3       19.95       36.78     23.02 o 
   5   9   3        9.39       -6.64     21.12 o 
   7   9   3       20.10       28.47     20.88 o 
   9   9   3       42.77       50.54     23.49 o 
 -10  10   3       70.88       56.95     26.81 o 
  -8  10   3        0.34       42.47     17.08 o 
  -6  10   3       24.32       21.83     20.17 o 
  -4  10   3       13.70       -7.12     23.73 o 
  -2  10   3        7.57       11.86     21.59 o 
   0  10   3       30.88       34.75     16.78 o 
   2  10   3        0.00       -2.37     25.86 o 
   4  10   3       70.71       95.63     24.92 o 
   6  10   3        0.30      -24.68     24.68 o 
 -24   0   4        2.25       29.42     19.93 o 
 -22   0   4       62.10       51.97     23.73 o 
 -20   0   4      234.88      215.27     28.48 o 
 -18   0   4      103.39      122.92     21.12 o 
 -16   0   4      130.94      142.63     20.17 o 
 -14   0   4     1139.76     1184.35     43.52 o 
 -12   0   4     1792.92     1871.85     49.32 o 
 -10   0   4     1031.55      940.82     32.36 o 
  -8   0   4     1973.42     2124.24     40.83 o 
  -6   0   4    21466.11    19642.10    501.80 o 
  -4   0   4    49734.19    49552.70    784.52 o 
  -2   0   4    38359.30    36491.86    672.78 o 
   0   0   4     1777.53     1656.34     41.33 o 
   2   0   4       93.88      110.36     12.34 o 
   4   0   4    23918.36    26040.05    153.86 o 
   6   0   4     2185.86     2176.34     52.95 o 
   8   0   4        4.13       14.24     10.44 o 
  10   0   4       48.42       41.76     14.00 o 
  12   0   4      175.39      144.30     20.17 o 
  14   0   4        0.25      -13.05     17.08 o 
  16   0   4       41.97       62.17     23.25 o 
  18   0   4       22.14        9.73     23.73 o 
 -25   1   4       31.73       70.94     23.73 o 
 -23   1   4        4.47      -21.35     21.35 o 
 -21   1   4       10.78       -6.17     18.98 o 
 -19   1   4       54.35       24.91     18.75 o 
 -17   1   4      525.43      539.55     35.86 o 
 -15   1   4     1078.77     1200.41     44.94 o 
 -13   1   4      338.02      362.33     23.51 o 
 -11   1   4        9.74       23.73      8.54 o 
  -9   1   4       51.54       51.26     11.39 o 
  -7   1   4     3662.38     3822.94     52.12 o 
  -5   1   4        2.65       10.20      6.64 o 
  -3   1   4    18800.06    16116.44    442.55 o 
  -1   1   4       86.07       90.67      9.97 o 
   1   1   4      514.45      461.34     20.92 o 
   3   1   4      328.60      302.09     18.05 o 
   5   1   4     2225.07     2070.78     49.15 o 
   7   1   4       24.03       13.29     10.44 o 
   9   1   4       18.21        7.83     13.29 o 
  11   1   4        0.77       30.37     11.39 o 
  13   1   4      127.80      139.06     22.54 o 
  15   1   4       28.15       18.27     18.27 o 
  17   1   4       11.97       41.52     21.83 o 
  19   1   4        6.49      -10.44     22.30 o 
 -24   2   4      119.83      123.40     29.19 o 
 -22   2   4       21.66       -8.78     24.68 o 
 -20   2   4       56.76       89.93     20.17 o 
 -18   2   4      380.71      464.37     35.61 o 
 -16   2   4       46.97       41.52     16.85 o 
 -14   2   4      276.45      247.13     22.55 o 
 -12   2   4     5848.60     6069.50     84.11 o 
 -10   2   4     1998.36     2042.88     48.41 o 
  -8   2   4      584.07      626.96     25.91 o 
  -6   2   4      640.23      606.51     23.54 o 
  -4   2   4     1026.25      874.09     27.14 o 
  -2   2   4        2.66        0.71      6.88 o 
   0   2   4       15.68        6.44      5.27 o 
   2   2   4     2056.45     2005.86     44.87 o 
   4   2   4        0.00        1.90      9.02 o 
   6   2   4      113.94       76.18     15.19 o 
   8   2   4      144.59      129.11     19.22 o 
  10   2   4       42.32       51.25     17.80 o 
  12   2   4       94.94       86.14     19.70 o 
  14   2   4       60.83       34.88     19.46 o 
  16   2   4       43.83       35.35     17.56 o 
  18   2   4       40.99       72.37     25.15 o 
 -23   3   4        0.27       -4.98     19.69 o 
 -21   3   4        3.30       -8.78     16.13 o 
 -19   3   4      162.05      175.86     25.39 o 
 -17   3   4       86.97       90.65     18.03 o 
 -15   3   4        1.78       -1.42     13.76 o 
 -13   3   4       31.82       23.02     13.29 o 
 -11   3   4     2723.16     2628.70     59.67 o 
  -9   3   4     5720.14     6115.95     79.62 o 
  -7   3   4       43.67       40.58     11.15 o 
  -5   3   4      933.30      806.96     29.74 o 
  -3   3   4     1719.97     1416.97     37.44 o 
  -1   3   4     6883.86     7392.66     78.87 o 
   1   3   4      195.64      196.80     16.85 o 
   3   3   4       20.71       15.66      9.25 o 
   5   3   4      699.07      633.28     29.94 o 
   7   3   4      193.09      204.36     20.18 o 
   9   3   4      874.43      883.28     39.45 o 
  11   3   4     3131.64     2975.24     79.64 o 
  13   3   4       29.91       34.17     19.69 o 
  15   3   4       90.79       55.76     22.54 o 
  17   3   4       70.81       67.86     24.92 o 
 -22   4   4        0.08        9.73     19.22 o 
 -20   4   4      527.74      539.93     42.74 o 
 -18   4   4      252.44      267.02     28.96 o 
 -16   4   4      193.50      245.17     25.63 o 
 -14   4   4      234.41      220.27     23.97 o 
 -12   4   4        6.61      -14.71     35.35 o 
 -10   4   4       21.25       47.69     13.76 o 
  -8   4   4     1892.94     1956.22     50.99 o 
  -6   4   4     1774.73     1720.56     46.22 o 
  -4   4   4       13.23       20.17     10.20 o 
  -2   4   4      322.87      267.38     18.52 o 
   0   4   4     5790.14     6882.96    217.82 o 
   2   4   4     1268.86     1471.93     43.54 o 
   4   4   4       77.94       42.71     23.02 o 
   6   4   4      808.94      789.89     37.55 o 
   8   4   4      949.15     1009.33     42.54 o 
  10   4   4      879.25      958.95     47.04 o 
  12   4   4      406.14      417.84     36.32 o 
  14   4   4        0.20       -2.14     17.08 o 
  16   4   4       15.76       -2.37     22.54 o 
 -21   5   4       17.47       60.50     18.98 o 
 -19   5   4       11.89       34.64     21.12 o 
 -17   5   4        4.53       25.39     16.61 o 
 -15   5   4        3.11       12.34     15.42 o 
 -13   5   4      472.94      441.66     33.01 o 
 -11   5   4     1485.93     1521.60     52.10 o 
  -9   5   4      146.14      140.98     18.27 o 
  -7   5   4     1030.36     1013.58     39.71 o 
  -5   5   4       36.48       40.81     12.34 o 
  -3   5   4       31.23       51.49     14.47 o 
  -1   5   4       98.01       74.28     15.43 o 
   1   5   4      263.89      282.02     23.74 o 
   3   5   4        2.60      -11.39     11.39 o 
   5   5   4        2.06       -1.42     14.95 o 
   7   5   4        2.40       14.00     14.95 o 
   9   5   4      242.41      254.44     28.01 o 
  11   5   4      210.30      181.33     25.63 o 
  13   5   4        8.71        6.41     20.88 o 
  15   5   4        7.10       16.85     23.01 o 
 -20   6   4       74.33       56.95     23.97 o 
 -18   6   4       97.90      116.27     23.02 o 
 -16   6   4        2.48      -21.59     21.59 o 
 -14   6   4      416.74      419.98     36.09 o 
 -12   6   4        5.01      -16.85     16.85 o 
 -10   6   4      116.27      107.50     21.12 o 
  -6   6   4      354.43      302.47     25.64 o 
  -4   6   4     1355.01     1323.01     47.34 o 
  -2   6   4       34.66       58.37     12.58 o 
   0   6   4      189.51      215.95     15.66 o 
   2   6   4      184.12      190.59     21.12 o 
   4   6   4        0.00        4.75     14.95 o 
   6   6   4      108.27      138.82     21.12 o 
   8   6   4      395.08      414.99     34.42 o 
  10   6   4       24.98       66.20     16.61 o 
  12   6   4        4.32       42.00     20.40 o 
  14   6   4      320.22      318.78     38.69 o 
 -19   7   4        1.46       30.61     20.88 o 
 -17   7   4        0.99       -2.37     19.69 o 
 -15   7   4      230.82      210.05     31.57 o 
 -13   7   4      295.04      247.10     32.52 o 
 -11   7   4       27.13       31.32     18.51 o 
  -9   7   4        6.80       27.76     14.95 o 
  -7   7   4     3511.48     3240.30     81.84 o 
  -5   7   4      171.51      195.56     25.63 o 
  -3   7   4       23.60       37.96     16.13 o 
  -1   7   4       33.12       35.35     17.80 o 
   1   7   4       66.44       98.71     19.22 o 
   3   7   4       11.10      -17.80     17.80 o 
   5   7   4       84.40       93.26     21.12 o 
   7   7   4       70.04       78.54     18.98 o 
   9   7   4       14.17       19.22     18.51 o 
  11   7   4        0.82       11.63     20.40 o 
  13   7   4      212.63      256.31     38.68 o 
 -16   8   4        1.80       27.29     20.88 o 
 -14   8   4       38.59       25.39     24.44 o 
 -12   8   4       11.05        4.27     19.22 o 
 -10   8   4        8.64       22.30     19.69 o 
  -8   8   4       63.02       85.42     19.69 o 
  -6   8   4      126.08      125.77     24.92 o 
  -4   8   4      367.25      419.48     35.37 o 
  -2   8   4      907.12      878.12     46.33 o 
   0   8   4       33.25       69.67     15.90 o 
   2   8   4       36.57        0.00     20.17 o 
   4   8   4      194.93      131.48     30.14 o 
   6   8   4       10.96       -4.27     21.35 o 
   8   8   4        1.37       15.90     18.74 o 
  10   8   4       40.96       24.68     25.39 o 
 -13   9   4       36.84       42.47     25.15 o 
 -11   9   4      121.89      165.40     28.71 o 
  -9   9   4        0.00       -4.51     21.12 o 
  -7   9   4      250.75      178.96     34.18 o 
  -5   9   4      457.79      481.47     38.70 o 
  -3   9   4       86.71       89.22     25.39 o 
  -1   9   4       40.33       36.30     18.74 o 
   1   9   4       66.94       45.80     26.81 o 
   3   9   4        2.00      -21.12     21.12 o 
   5   9   4       14.67      -21.12     24.20 o 
   7   9   4        6.77        9.97     22.54 o 
   9   9   4       24.86       44.84     23.25 o 
 -10  10   4        0.14       26.10     26.10 o 
  -8  10   4       12.75       37.73     21.83 o 
  -6  10   4        0.18       -4.98     21.59 o 
  -4  10   4       10.21       29.18     20.64 o 
  -2  10   4        0.05      -17.08     23.01 o 
   0  10   4       17.00        0.66     17.56 o 
   2  10   4       97.46      181.29     32.03 o 
   4  10   4        3.02        7.83     22.54 o 
 -25   1   5        0.12       -7.83     18.51 o 
 -23   1   5        5.74       18.27     18.98 o 
 -21   1   5      256.31      215.51     32.28 o 
 -19   1   5      152.42       89.94     23.97 o 
 -17   1   5      595.49      629.63     36.58 o 
 -15   1   5      212.91      225.49     22.31 o 
 -13   1   5        3.76        8.07     10.91 o 
 -11   1   5       77.06       83.53     14.00 o 
  -9   1   5     1634.31     1675.87     41.94 o 
  -7   1   5       22.20       23.73      7.83 o 
  -5   1   5     1694.37     1526.62     36.98 o 
  -3   1   5       69.68       35.12     10.20 o 
  -1   1   5      637.60      663.53     25.20 o 
   1   1   5     5760.63     6237.09     72.82 o 
   3   1   5     1204.18     1309.86     40.46 o 
   5   1   5       31.55       33.93      9.49 o 
   7   1   5      222.21      223.36     20.41 o 
   9   1   5       24.70       41.05     13.76 o 
  11   1   5      134.58      116.28     23.49 o 
  13   1   5      212.70      190.58     28.48 o 
  15   1   5      231.12      208.15     28.24 o 
  17   1   5       43.40       56.95     23.49 o 
 -24   2   5       34.04       39.62     22.54 o 
 -22   2   5        2.50        0.00     22.30 o 
 -20   2   5       99.44      116.04     20.17 o 
 -18   2   5        0.19       -3.32     14.71 o 
 -16   2   5      485.98      514.83     32.77 o 
 -14   2   5      143.02      155.69     21.12 o 
 -12   2   5      230.22      217.44     21.36 o 
 -10   2   5     2067.61     2207.31     51.50 o 
  -8   2   5     3885.53     4219.79     62.09 o 
  -6   2   5     2169.34     2388.44     48.70 o 
  -4   2   5      125.67      111.56     11.87 o 
  -2   2   5      532.12      533.49     24.24 o 
   0   2   5     2044.45     2128.34    106.42 o 
   2   2   5     1262.18     1520.44     41.89 o 
   4   2   5      390.87      430.54     24.70 o 
   6   2   5       82.42       88.99     13.53 o 
   8   2   5      209.93      228.34     22.31 o 
  10   2   5      290.16      323.07     26.82 o 
  12   2   5       14.00       13.05     15.19 o 
  14   2   5        2.97        8.30     16.13 o 
  16   2   5       62.15       40.34     23.25 o 
 -23   3   5       31.11       12.10     22.07 o 
 -21   3   5       82.52       49.36     23.97 o 
 -19   3   5      236.42      286.48     29.19 o 
 -17   3   5      241.10      264.89     27.53 o 
 -15   3   5      761.90      707.76     38.96 o 
 -13   3   5      323.32      318.85     27.07 o 
 -11   3   5     2470.99     2534.59     60.82 o 
  -9   3   5      153.53      156.18     17.09 o 
  -7   3   5      295.78      350.22     21.61 o 
  -5   3   5      561.20      522.99     26.14 o 
  -3   3   5       64.57       66.92     13.76 o 
  -1   3   5       43.38       62.64     11.15 o 
   1   3   5       22.12       26.10      9.73 o 
   3   3   5       77.20       87.09     14.71 o 
   5   3   5       86.21       68.82     14.95 o 
   7   3   5      252.75      195.36     23.50 o 
   9   3   5        5.95       -4.75     18.74 o 
  11   3   5     1253.94     1251.09     55.15 o 
  13   3   5       94.95       70.00     22.78 o 
  15   3   5      110.91      132.18     25.63 o 
  17   3   5       50.40       41.76     26.10 o 
 -22   4   5       25.51       26.34     20.17 o 
 -20   4   5       36.62       46.98     22.07 o 
 -18   4   5       17.77       45.56     16.85 o 
 -16   4   5      642.16      619.18     40.14 o 
 -14   4   5      833.69      768.89     39.68 o 
 -12   4   5       76.53       62.65     16.61 o 
 -10   4   5      490.05      478.32     29.69 o 
  -8   4   5      323.75      310.08     23.74 o 
  -6   4   5        2.63       -0.95     12.81 o 
  -4   4   5      164.98      133.87     15.19 o 
  -2   4   5     1129.02     1020.24     37.11 o 
   0   4   5       39.98       41.90      7.80 o 
   2   4   5       25.12       19.22     12.10 o 
   4   4   5        0.81       -7.83     11.63 o 
   6   4   5      176.00      185.12     21.84 o 
   8   4   5      302.65      320.94     31.81 o 
  10   4   5       58.28       32.98     23.25 o 
  12   4   5      276.11      221.22     33.23 o 
  14   4   5       33.31       64.30     24.20 o 
  16   4   5       13.62       46.27     21.83 o 
 -21   5   5        3.19       14.47     23.49 o 
 -19   5   5       42.45       54.10     22.54 o 
 -17   5   5       56.28       66.20     18.75 o 
 -15   5   5      418.50      421.42     34.90 o 
 -13   5   5      828.43      808.52     40.87 o 
 -11   5   5      731.63      715.57     38.72 o 
  -9   5   5      408.61      415.77     28.26 o 
  -7   5   5      162.87      135.76     19.46 o 
  -5   5   5      191.66      194.63     20.41 o 
  -3   5   5        5.20      -12.34     12.58 o 
  -1   5   5      205.26      173.04     20.89 o 
   1   5   5       13.73       10.68     11.86 o 
   3   5   5       69.30       44.14     17.56 o 
   5   5   5     1847.74     1977.13     61.41 o 
   7   5   5      864.29      926.84     44.90 o 
   9   5   5        1.94      -16.85     18.03 o 
  11   5   5       86.00      106.07     27.29 o 
  13   5   5      205.70      289.30     33.46 o 
  15   5   5        1.18       28.23     19.69 o 
 -20   6   5       63.64      112.95     27.29 o 
 -18   6   5      189.24      113.68     30.14 o 
 -16   6   5        6.24        2.14     18.74 o 
 -14   6   5       20.92       -9.25     18.27 o 
 -12   6   5      167.44      167.79     23.02 o 
 -10   6   5      601.10      608.95     36.34 o 
  -8   6   5      767.26      736.97     39.68 o 
  -6   6   5       82.27       39.39     18.98 o 
  -4   6   5       16.79       15.90     11.63 o 
  -2   6   5      121.71      131.71     20.17 o 
   0   6   5       11.36      -10.50     17.08 o 
   2   6   5        9.25       21.83     12.81 o 
   4   6   5      197.70      249.21     25.87 o 
   6   6   5       91.74       82.82     21.12 o 
   8   6   5      307.99      310.48     32.99 o 
  10   6   5      124.06      176.55     25.15 o 
  12   6   5       59.67       80.68     27.05 o 
  14   6   5       57.26       36.54     30.85 o 
 -19   7   5       29.61       28.00     23.25 o 
 -17   7   5        1.38       25.62     19.69 o 
 -15   7   5       49.02       38.68     22.30 o 
 -13   7   5       26.19       39.86     18.51 o 
 -11   7   5      259.81      282.45     30.14 o 
  -9   7   5       78.43      150.68     24.68 o 
  -7   7   5     1276.57     1150.91     52.30 o 
  -5   7   5      172.16      193.90     24.92 o 
  -3   7   5        9.23      -19.93     19.93 o 
  -1   7   5        0.22      -10.20     18.03 o 
   1   7   5       43.38       33.22     19.69 o 
   3   7   5        3.51       20.17     14.00 o 
   5   7   5       69.41       83.76     20.88 o 
   7   7   5       29.38       43.90     19.46 o 
   9   7   5       32.97       20.41     19.69 o 
  11   7   5        1.58      -22.78     22.78 o 
 -16   8   5        6.65      -22.54     22.54 o 
 -14   8   5        0.01      -20.64     20.64 o 
 -12   8   5       28.52       17.32     20.88 o 
 -10   8   5       34.58       39.15     20.41 o 
  -8   8   5      457.88      389.61     37.04 o 
  -6   8   5      355.41      323.56     30.62 o 
  -4   8   5      223.98      222.63     29.91 o 
  -2   8   5       16.96       23.25     19.46 o 
   0   8   5        0.26       22.62     10.39 o 
   2   8   5       19.73       34.64     17.80 o 
   4   8   5      137.23      132.66     28.00 o 
   6   8   5        2.08      -15.90     18.27 o 
   8   8   5        5.67       14.47     18.74 o 
  10   8   5        1.20      -18.27     23.73 o 
 -13   9   5       10.55      -22.54     24.20 o 
 -11   9   5       30.66       50.30     21.59 o 
  -9   9   5       12.62       -2.37     21.59 o 
  -7   9   5       67.99       75.93     23.02 o 
  -5   9   5       66.13       52.91     23.49 o 
  -3   9   5       70.97       68.10     26.58 o 
  -1   9   5       51.67       13.29     29.42 o 
   1   9   5      150.05      131.71     28.71 o 
   3   9   5       19.73       54.34     20.64 o 
   5   9   5        8.94        9.97     19.69 o 
   7   9   5        0.15       33.93     19.22 o 
 -10  10   5        3.45      -15.90     24.20 o 
  -8  10   5        6.51      -26.10     26.10 o 
  -6  10   5        1.51      -25.39     25.39 o 
  -4  10   5       28.61        7.59     24.91 o 
  -2  10   5       15.71       22.54     24.91 o 
   0  10   5      117.59      127.49     23.32 o 
   2  10   5        0.27        2.61     19.46 o 
 -24   0   6       33.92       69.52     26.81 o 
 -22   0   6      310.47      324.95     35.60 o 
 -20   0   6      484.05      522.83     38.23 o 
 -18   0   6      442.44      469.17     34.90 o 
 -16   0   6      110.13      140.01     18.98 o 
 -14   0   6        2.91       -8.78     12.81 o 
 -12   0   6     3021.42     3100.60     66.40 o 
 -10   0   6     3205.55     3309.34     61.93 o 
  -8   0   6      313.16      327.46     21.13 o 
  -6   0   6     1129.10     1222.00     45.70 o 
  -4   0   6     2407.96     2614.52     47.30 o 
  -2   0   6       20.84       22.78      9.25 o 
   0   0   6     2658.62     3090.26     39.27 o 
   2   0   6     1617.66     1612.85     45.49 o 
   4   0   6     2132.62     2281.55     56.72 o 
   6   0   6     1345.82     1269.04     57.33 o 
   8   0   6      569.26      580.44     33.72 o 
  10   0   6      496.58      415.77     33.48 o 
  12   0   6       29.32       35.35     17.32 o 
  14   0   6       34.81        9.02     19.46 o 
  16   0   6       20.61        2.61     19.69 o 
 -25   1   6      121.49      143.57     28.95 o 
 -23   1   6      192.84      184.16     32.75 o 
 -21   1   6       13.47       -2.14     17.56 o 
 -19   1   6      198.44      251.82     30.38 o 
 -17   1   6        2.00       20.17     12.81 o 
 -15   1   6       19.07       14.95     12.58 o 
 -13   1   6      117.57      100.86     16.85 o 
 -11   1   6       93.49      118.90     16.37 o 
  -9   1   6     1044.19      989.60     35.44 o 
  -7   1   6      758.40      723.95     28.29 o 
  -5   1   6     1043.04     1042.48     33.08 o 
  -3   1   6      224.37      192.07     16.14 o 
  -1   1   6     2165.10     2241.28     50.11 o 
   1   1   6     1227.06     1402.83     41.17 o 
   3   1   6      159.04      161.87     16.61 o 
   5   1   6       80.98       70.72     14.24 o 
   7   1   6       32.71       34.64     14.47 o 
   9   1   6       80.63       99.90     19.22 o 
  11   1   6       22.42       39.15     14.71 o 
  13   1   6      104.70       73.80     27.76 o 
  15   1   6       21.86       45.32     23.49 o 
 -24   2   6        5.31      -14.71     22.54 o 
 -22   2   6      100.86       91.83     27.76 o 
 -20   2   6       32.62       17.56     20.41 o 
 -18   2   6        7.61       -6.88     14.71 o 
 -16   2   6        1.27        7.59     10.91 o 
 -14   2   6       42.45       80.20     13.53 o 
 -12   2   6      234.41      247.11     22.31 o 
 -10   2   6      207.48      205.81     19.70 o 
  -8   2   6     3731.04     4111.90     64.41 o 
  -6   2   6      693.64      687.39     29.71 o 
  -4   2   6      109.33      127.92     14.95 o 
  -2   2   6     1125.79      956.29     34.50 o 
   0   2   6       52.10       56.40      9.48 o 
   2   2   6        0.02       -5.46      9.97 o 
   4   2   6       14.24      -12.34     12.34 o 
   6   2   6      143.49      123.41     20.41 o 
   8   2   6       45.78       52.44     17.08 o 
  10   2   6        0.00        5.46     14.24 o 
  12   2   6       24.06       -6.17     20.88 o 
  14   2   6       68.17       52.68     24.44 o 
  16   2   6      144.66      144.28     31.80 o 
 -23   3   6        1.11      -25.62     25.62 o 
 -21   3   6      100.60      107.02     26.34 o 
 -19   3   6       39.17       45.79     18.03 o 
 -17   3   6      311.86      290.08     29.44 o 
 -15   3   6       46.97        3.08     19.22 o 
 -13   3   6      759.94      765.08     37.78 o 
 -11   3   6       95.79      117.23     16.85 o 
  -9   3   6       13.50        7.83     12.34 o 
  -7   3   6       72.40       70.48     16.85 o 
  -5   3   6     3009.02     3263.96     63.08 o 
  -3   3   6        1.77        2.14      9.97 o 
  -1   3   6     1428.42     1342.01     42.85 o 
   1   3   6      572.76      577.02     28.51 o 
   3   3   6        7.56       15.19     14.95 o 
   5   3   6       91.44       77.60     17.56 o 
   7   3   6      107.17       93.02     22.07 o 
   9   3   6        5.25      -10.68     18.51 o 
  11   3   6        1.34       21.83     14.47 o 
  13   3   6      126.08       60.51     28.71 o 
  15   3   6        0.66      -22.78     22.78 o 
 -22   4   6       17.54        4.75     23.49 o 
 -20   4   6       52.66       57.66     21.83 o 
 -18   4   6        0.02      -19.22     19.22 o 
 -16   4   6     1160.74     1149.03     50.87 o 
 -14   4   6     1912.99     1902.82     62.13 o 
 -12   4   6      189.50      213.37     21.84 o 
 -10   4   6       13.01        9.02     13.52 o 
  -8   4   6      401.79      356.90     25.88 o 
  -6   4   6      176.80      170.42     19.23 o 
  -4   4   6      730.21      687.70     33.27 o 
  -2   4   6        4.06        2.37      9.02 o 
   0   4   6     1591.54     1644.89     45.34 o 
   2   4   6      580.78      636.09     35.39 o 
   4   4   6      269.96      222.90     24.92 o 
   6   4   6     6481.67     6839.43    109.82 o 
   8   4   6     2535.88     2376.58     73.84 o 
  10   4   6      359.79      379.34     33.71 o 
  12   4   6        0.04        6.64     19.22 o 
  14   4   6      112.21      166.35     31.09 o 
 -21   5   6      160.12      143.81     29.90 o 
 -19   5   6        8.30      -21.59     25.62 o 
 -17   5   6      185.89      223.80     28.00 o 
 -15   5   6       86.64      107.26     22.31 o 
 -13   5   6      582.40      514.17     34.67 o 
 -11   5   6      111.69       51.50     20.88 o 
  -9   5   6       69.88       46.98     14.95 o 
  -7   5   6      249.64      249.72     23.03 o 
  -5   5   6      166.85      122.94     19.70 o 
  -3   5   6       32.69       -1.42     17.32 o 
  -1   5   6       92.65      101.09     17.32 o 
   1   5   6      283.60      290.56     27.06 o 
   3   5   6      267.74      309.30     27.77 o 
   5   5   6     1286.31     1550.60     57.77 o 
   7   5   6       21.33       11.15     21.35 o 
   9   5   6     1252.24     1345.28     59.90 o 
  11   5   6        0.97       11.15     23.25 o 
  13   5   6       98.16      114.61     25.63 o 
 -20   6   6        7.96       12.34     21.59 o 
 -18   6   6      789.65      832.01     51.78 o 
 -16   6   6        0.03      -25.86     25.86 o 
 -14   6   6        0.00        9.49     19.46 o 
 -12   6   6     2180.98     2242.80     71.90 o 
 -10   6   6       90.14       66.21     23.97 o 
  -8   6   6      147.02      139.55     21.60 o 
  -6   6   6       66.48       33.93     18.75 o 
  -4   6   6        0.52       -7.59     15.18 o 
  -2   6   6       42.29       62.41     16.14 o 
   0   6   6      160.98      154.63     19.75 o 
   2   6   6      598.92      682.55     38.00 o 
   4   6   6        1.41        0.00     19.22 o 
   6   6   6       95.38      118.89     33.93 o 
   8   6   6      387.18      428.49     38.69 o 
  10   6   6       54.91       55.76     26.58 o 
  12   6   6       31.91       17.80     25.15 o 
 -19   7   6        2.95      -15.19     21.59 o 
 -17   7   6       60.97       44.61     24.68 o 
 -15   7   6        0.44       -2.14     21.35 o 
 -13   7   6        9.27       46.98     17.08 o 
 -11   7   6       22.80       19.22     19.22 o 
  -9   7   6        2.90       34.88     20.17 o 
  -7   7   6      977.17      959.03     48.24 o 
  -5   7   6      521.64      516.23     35.86 o 
  -3   7   6       49.37       44.13     17.32 o 
  -1   7   6       47.30       37.97     19.46 o 
   1   7   6      414.60      417.84     37.04 o 
   3   7   6      117.16      137.64     25.39 o 
   5   7   6      324.58      365.55     34.89 o 
   7   7   6        4.68       15.66     17.56 o 
   9   7   6       57.73       75.22     23.97 o 
  11   7   6        9.15      -26.57     26.57 o 
 -16   8   6       13.09       60.03     22.07 o 
 -14   8   6        7.98       21.12     20.40 o 
 -12   8   6       47.28       42.24     18.98 o 
 -10   8   6       15.60       48.88     22.07 o 
  -8   8   6       16.69       39.15     20.17 o 
  -6   8   6      117.30      177.50     26.58 o 
  -4   8   6      102.65      110.58     25.15 o 
  -2   8   6       49.36       69.05     22.07 o 
   0   8   6       27.16       33.42     18.63 o 
   2   8   6      171.51      183.69     30.14 o 
   4   8   6      109.53      127.19     28.48 o 
   6   8   6       25.37        4.75     23.73 o 
   8   8   6       13.87      -10.20     27.05 o 
 -13   9   6       46.20       61.22     22.54 o 
 -11   9   6        9.23      -25.39     25.39 o 
  -9   9   6        0.59       23.73     17.08 o 
  -7   9   6        5.87       13.76     23.25 o 
  -5   9   6        6.94      -23.01     23.01 o 
  -3   9   6        4.80      -25.86     25.86 o 
  -1   9   6        0.02       -4.75     21.12 o 
   1   9   6       79.63       95.39     30.85 o 
   3   9   6        6.04        4.98     19.46 o 
   5   9   6        8.03       -2.61     22.07 o 
  -8  10   6       32.78       55.28     27.05 o 
  -6  10   6        0.11      -24.44     24.44 o 
  -4  10   6        0.51        7.83     21.59 o 
  -2  10   6       14.25       18.27     23.96 o 
 -25   1   7        9.67       -2.61     24.20 o 
 -23   1   7        0.84       20.40     20.40 o 
 -21   1   7      142.93      170.39     25.39 o 
 -19   1   7       14.47       -1.90     17.08 o 
 -17   1   7       98.86       64.07     20.88 o 
 -15   1   7      323.75      297.70     27.78 o 
 -13   1   7      603.23      564.65     30.64 o 
 -11   1   7       13.88       28.71     12.58 o 
  -9   1   7     8280.91     8378.51     97.17 o 
  -7   1   7     6841.45     7091.02     86.32 o 
  -5   1   7     3769.38     3956.54     63.93 o 
  -3   1   7        8.83       -3.08     11.39 o 
  -1   1   7     2109.80     2114.35     53.40 o 
   1   1   7     1315.12     1349.74     44.49 o 
   3   1   7      158.33      160.44     19.22 o 
   5   1   7      197.89      207.92     21.84 o 
   7   1   7      183.10      168.75     23.02 o 
   9   1   7        0.70       31.08     13.29 o 
  11   1   7      244.74      205.78     29.67 o 
  13   1   7      137.65      131.71     24.92 o 
  15   1   7        4.19       13.05     17.79 o 
 -24   2   7      159.31      187.24     28.71 o 
 -22   2   7      284.09      279.37     34.89 o 
 -20   2   7      208.63      272.70     28.48 o 
 -18   2   7        0.08      -10.44     15.42 o 
 -16   2   7       59.63      101.56     17.56 o 
 -14   2   7      102.13       89.70     18.98 o 
 -12   2   7        0.14      -10.20     11.86 o 
 -10   2   7       19.64       51.01     11.86 o 
  -8   2   7       10.55        3.32     12.58 o 
  -6   2   7     1279.59     1276.90     41.88 o 
  -4   2   7     1311.67     1264.13     42.12 o 
  -2   2   7      177.23      173.98     17.56 o 
   0   2   7      105.78      103.01     10.74 o 
   2   2   7       79.14       98.95     16.37 o 
   4   2   7       11.85       27.05     13.52 o 
   6   2   7       74.56       91.83     17.09 o 
   8   2   7       14.63        5.22     16.61 o 
  10   2   7        0.15        4.03     17.08 o 
  12   2   7       10.65       15.66     16.61 o 
  14   2   7       17.06       14.95     25.15 o 
 -23   3   7       69.20       74.75     27.05 o 
 -21   3   7        6.82      -17.32     22.30 o 
 -19   3   7       20.62       28.95     19.93 o 
 -17   3   7      322.58      291.75     32.52 o 
 -15   3   7      310.86      303.62     29.91 o 
 -13   3   7      334.13      328.34     27.06 o 
 -11   3   7      370.18      306.77     25.41 o 
  -9   3   7      376.25      378.49     25.41 o 
  -7   3   7       82.87       71.19     15.66 o 
  -5   3   7       27.11       34.64     13.52 o 
  -3   3   7     2387.49     2081.93     55.08 o 
  -1   3   7      285.22      298.65     25.64 o 
   1   3   7        7.42       13.05     10.91 o 
   3   3   7      754.71      783.08     39.91 o 
   5   3   7       16.10      -15.90     18.74 o 
   7   3   7     1120.00     1160.10     52.05 o 
   9   3   7      192.29      213.60     27.53 o 
  11   3   7       35.95       63.35     19.93 o 
  13   3   7        1.26       -7.36     18.51 o 
 -22   4   7       11.81       21.59     22.30 o 
 -20   4   7        9.19        6.41     20.88 o 
 -18   4   7        2.50      -19.93     19.93 o 
 -16   4   7      125.84      167.78     27.53 o 
 -14   4   7       63.11       59.56     17.80 o 
 -12   4   7       90.30      118.89     18.75 o 
 -10   4   7        0.00       -8.30     14.71 o 
  -8   4   7      193.40      219.79     20.65 o 
  -6   4   7        0.92       -9.02     13.76 o 
  -4   4   7      659.65      577.53     32.07 o 
  -2   4   7      102.87       77.36     15.90 o 
   0   4   7      106.93      122.67     12.46 o 
   2   4   7      100.32       82.58     19.93 o 
   4   4   7      254.91      313.56     30.38 o 
   6   4   7      244.43      191.07     28.72 o 
   8   4   7        4.52      -13.76     17.32 o 
  10   4   7        0.26       23.96     15.90 o 
  12   4   7       19.11       33.93     24.68 o 
 -21   5   7      234.74      202.92     32.51 o 
 -19   5   7      106.40       37.26     28.48 o 
 -17   5   7      171.36      224.27     29.43 o 
 -15   5   7      111.29       89.94     23.02 o 
 -13   5   7       63.71       73.08     23.97 o 
 -11   5   7      148.71      132.19     23.26 o 
  -9   5   7       57.71       75.70     18.27 o 
  -7   5   7       29.58       20.64     13.52 o 
  -5   5   7      850.46      755.40     37.78 o 
  -3   5   7      168.68      121.04     23.26 o 
  -1   5   7      158.70      161.38     22.55 o 
   1   5   7      673.25      726.84     41.09 o 
   3   5   7      125.12      156.39     22.78 o 
   5   5   7      101.70       87.09     27.29 o 
   7   5   7       71.54       60.75     26.34 o 
   9   5   7      603.17      686.01     47.49 o 
  11   5   7       33.34       36.54     22.78 o 
 -20   6   7      177.32      195.79     32.75 o 
 -18   6   7       53.99       59.08     24.44 o 
 -16   6   7       75.33       54.58     24.20 o 
 -14   6   7      153.15       77.84     27.77 o 
 -12   6   7      381.56      345.89     32.29 o 
 -10   6   7      135.81      177.27     21.60 o 
  -8   6   7       34.32       31.80     17.08 o 
  -6   6   7       24.99       26.34     15.90 o 
  -4   6   7       19.30       36.30     14.47 o 
  -2   6   7        0.00       22.07     13.29 o 
   0   6   7      357.59      411.24     49.14 o 
   2   6   7      316.93      313.81     32.05 o 
   4   6   7       28.89       29.66     20.17 o 
   6   6   7        0.09       23.25     20.64 o 
   8   6   7        7.08      -20.64     24.91 o 
  10   6   7       20.16       22.54     21.59 o 
 -19   7   7       77.15      100.61     28.00 o 
 -17   7   7        2.34       -4.75     22.54 o 
 -15   7   7        9.81       -9.02     25.15 o 
 -13   7   7       36.45       42.00     20.17 o 
 -11   7   7        1.04      -18.27     18.27 o 
  -9   7   7      132.73      117.23     25.87 o 
  -7   7   7      545.38      632.11     43.69 o 
  -5   7   7      310.24      248.53     31.81 o 
  -3   7   7        4.45       24.44     17.32 o 
  -1   7   7      353.43      313.11     35.85 o 
   1   7   7      103.56       30.14     26.58 o 
   3   7   7      314.09      357.95     32.04 o 
   5   7   7        0.00       -2.14     19.69 o 
   7   7   7       49.24       89.22     26.58 o 
   9   7   7       25.90       33.93     28.00 o 
 -16   8   7        0.00      -10.20     20.17 o 
 -14   8   7       15.16       21.59     17.08 o 
 -12   8   7       14.46        4.51     21.12 o 
 -10   8   7       63.72       63.83     21.36 o 
  -8   8   7      237.79      238.05     32.99 o 
  -6   8   7      236.65      196.99     32.52 o 
  -4   8   7      146.90      133.61     24.68 o 
  -2   8   7       94.51      116.27     25.87 o 
   0   8   7      128.45      139.82     19.80 o 
   2   8   7      336.10      377.89     35.84 o 
   4   8   7       35.06       51.01     24.20 o 
   6   8   7        1.30      -27.52     27.52 o 
 -13   9   7       74.94      104.64     26.10 o 
 -11   9   7       21.19       15.19     23.73 o 
  -9   9   7      291.23      371.46     36.08 o 
  -7   9   7      183.69      160.90     32.28 o 
  -5   9   7        0.00       28.71     20.40 o 
  -3   9   7       62.49       74.74     25.86 o 
  -1   9   7        1.40        0.00     22.54 o 
   1   9   7       71.78       57.90     26.10 o 
   3   9   7       39.29       50.07     27.52 o 
 -24   0   8        3.62        0.00     24.44 o 
 -22   0   8      100.49       78.07     24.20 o 
 -20   0   8      100.84      102.75     20.65 o 
 -18   0   8       89.50       83.29     21.36 o 
 -16   0   8      140.04      124.83     28.48 o 
 -14   0   8      109.21      129.81     18.04 o 
 -12   0   8     1051.30     1112.19     42.79 o 
 -10   0   8        9.85       28.71     11.86 o 
  -8   0   8     1894.05     1982.77     54.08 o 
  -6   0   8      860.43      929.92     35.42 o 
  -4   0   8       12.20        6.88     10.91 o 
  -2   0   8        0.46       -7.12     11.15 o 
   0   0   8       16.43       13.91     15.58 o 
   2   0   8       25.09       19.46     15.42 o 
   4   0   8       20.23       37.01     16.13 o 
   6   0   8      189.32      187.97     25.16 o 
   8   0   8      270.95      270.83     33.23 o 
  10   0   8      419.39      375.33     35.85 o 
  12   0   8       44.72       16.61     26.10 o 
 -25   1   8       10.02       18.03     21.12 o 
 -23   1   8       79.23       87.56     27.76 o 
 -21   1   8       27.83       22.78     22.54 o 
 -19   1   8       19.28       42.47     18.03 o 
 -17   1   8       41.05       24.91     18.03 o 
 -15   1   8      250.00      253.75     24.21 o 
 -13   1   8      423.94      412.69     29.68 o 
 -11   1   8      439.65      427.69     28.50 o 
  -9   1   8       81.63       70.01     15.42 o 
  -7   1   8     1296.82     1195.32     41.16 o 
  -5   1   8      665.29      674.79     31.84 o 
  -3   1   8       90.73       79.26     15.19 o 
  -1   1   8       83.60       80.92     15.42 o 
   1   1   8      823.79      847.16     39.45 o 
   3   1   8       31.32       40.10     14.71 o 
   5   1   8        5.40        3.32     15.19 o 
   7   1   8        0.38        1.90     15.66 o 
   9   1   8        3.16      -16.37     16.37 o 
  11   1   8        0.57       -4.51     18.27 o 
  13   1   8       29.32       37.96     21.12 o 
 -24   2   8        8.27       -2.37     20.88 o 
 -22   2   8       25.38       55.76     18.98 o 
 -20   2   8      201.54      212.41     32.04 o 
 -18   2   8      624.37      738.36     44.17 o 
 -16   2   8      270.67      263.96     26.11 o 
 -14   2   8        1.00        5.93     12.34 o 
 -12   2   8      143.75      139.31     18.51 o 
 -10   2   8        7.52       17.80     12.58 o 
  -8   2   8        2.12       -6.17     12.10 o 
  -6   2   8     1520.71     1607.03     48.08 o 
  -4   2   8      429.23      409.17     26.83 o 
  -2   2   8       62.73       71.19     15.66 o 
   0   2   8      169.94      168.75     14.74 o 
   2   2   8      247.56      236.42     26.11 o 
   4   2   8       10.61       58.13     15.90 o 
   6   2   8      172.29      149.04     25.39 o 
   8   2   8        5.17       25.62     18.74 o 
  10   2   8       45.66       68.10     19.46 o 
  12   2   8       10.68        9.73     23.73 o 
 -23   3   8        8.36       19.46     20.88 o 
 -21   3   8       52.44       48.41     22.07 o 
 -19   3   8       75.67       97.29     20.17 o 
 -17   3   8       13.23        5.46     19.93 o 
 -15   3   8       18.89        3.32     15.66 o 
 -13   3   8       31.92       28.71     18.27 o 
 -11   3   8       26.20       31.08     14.47 o 
  -9   3   8        6.63       21.35     10.20 o 
  -7   3   8       43.86       49.59     15.42 o 
  -5   3   8      608.25      604.07     32.54 o 
  -3   3   8      627.49      581.75     32.54 o 
  -1   3   8        1.46      -14.95     14.95 o 
   1   3   8      197.00      279.83     27.77 o 
   3   3   8     1624.93     1583.44     60.19 o 
   5   3   8        2.94       -3.56     18.27 o 
   7   3   8       25.86       13.76     19.22 o 
   9   3   8      137.10      162.08     24.44 o 
  11   3   8        0.07      -22.07     22.07 o 
 -22   4   8        5.18       70.23     22.78 o 
 -20   4   8      209.75      233.06     33.94 o 
 -18   4   8      210.96      226.42     33.23 o 
 -16   4   8      925.64      884.57     50.37 o 
 -14   4   8      178.97      182.75     23.50 o 
 -12   4   8       48.34       61.69     18.03 o 
 -10   4   8       64.25       65.73     16.85 o 
  -8   4   8       21.33       17.32     16.13 o 
  -6   4   8        0.19       -1.42     14.71 o 
  -4   4   8      305.77      257.10     24.93 o 
  -2   4   8      269.01      244.74     25.40 o 
   0   4   8      208.13      218.64     23.14 o 
   2   4   8        4.47        9.97     18.03 o 
   4   4   8     1181.17     1223.63     54.67 o 
   6   4   8       11.55        7.83     22.07 o 
   8   4   8      341.89      288.17     36.56 o 
  10   4   8       52.11       16.61     26.34 o 
  12   4   8        4.50       21.12     21.59 o 
 -21   5   8      162.93      169.20     33.70 o 
 -19   5   8      102.66       89.70     30.37 o 
 -17   5   8      196.03      196.03     31.09 o 
 -15   5   8       58.18       78.30     20.88 o 
 -13   5   8      435.94      482.21     36.33 o 
 -11   5   8       58.95       45.56     19.93 o 
  -9   5   8      261.25      311.90     28.25 o 
  -7   5   8       99.27       63.60     21.12 o 
  -5   5   8      146.91      116.05     22.78 o 
  -3   5   8       13.69       32.51     14.95 o 
  -1   5   8      284.25      317.37     29.67 o 
   1   5   8      296.60      407.81     31.57 o 
   3   5   8       22.43       30.37     18.98 o 
   5   5   8       64.69      113.90     27.53 o 
   7   5   8        0.02      -22.54     22.54 o 
   9   5   8       26.47       28.95     20.41 o 
 -20   6   8       80.21      118.41     26.10 o 
 -18   6   8       78.61       72.14     24.20 o 
 -16   6   8      140.24      134.08     27.05 o 
 -14   6   8       17.69       16.13     19.93 o 
 -12   6   8      173.46      163.04     27.53 o 
 -10   6   8      556.69      568.72     40.61 o 
  -8   6   8       54.87       30.37     20.41 o 
  -6   6   8       59.65       49.59     21.59 o 
  -4   6   8       52.45       60.98     19.93 o 
  -2   6   8       61.59       58.85     22.54 o 
   0   6   8      815.29      886.03     46.32 o 
   2   6   8       26.34       22.07     18.98 o 
   4   6   8       14.14       -6.41     19.93 o 
   6   6   8        1.41      -11.39     21.12 o 
   8   6   8        0.96      -23.73     23.73 o 
 -19   7   8       41.64       60.51     25.63 o 
 -17   7   8       95.15      105.36     27.05 o 
 -15   7   8        5.21       -2.37     20.17 o 
 -13   7   8        2.94       -2.14     21.83 o 
 -11   7   8       33.56       -6.17     23.25 o 
  -9   7   8       78.46      101.32     21.36 o 
  -7   7   8        6.14        8.07     19.93 o 
  -5   7   8        2.62       25.86     17.08 o 
  -3   7   8      246.91      186.32     30.38 o 
  -1   7   8       38.00       41.52     20.64 o 
   1   7   8      124.19       88.51     26.82 o 
   3   7   8        1.28      -18.27     23.49 o 
   5   7   8       19.41       21.83     20.17 o 
   7   7   8        6.46       44.13     23.73 o 
 -16   8   8       28.07      -10.44     28.95 o 
 -14   8   8       21.16       56.95     19.93 o 
 -12   8   8       14.02       14.24     25.39 o 
 -10   8   8        1.28        6.88     21.35 o 
  -8   8   8       40.50       56.23     28.71 o 
  -6   8   8       36.19       58.13     22.78 o 
  -4   8   8       84.38       60.75     26.10 o 
  -2   8   8       49.83       75.69     26.10 o 
   0   8   8        0.49      -19.33     19.33 o 
   2   8   8       48.15       44.37     26.34 o 
   4   8   8       15.07      -24.68     24.68 o 
 -11   9   8      121.87       59.80     32.51 o 
  -9   9   8       73.99       68.81     25.39 o 
  -7   9   8       44.96       45.32     23.73 o 
  -5   9   8       48.83       45.32     25.39 o 
  -3   9   8       94.46       96.58     29.42 o 
  -1   9   8       11.89       25.86     26.81 o 
 -25   1   9       78.54       99.19     27.29 o 
 -23   1   9        2.52       16.37     23.25 o 
 -21   1   9       23.62       40.34     18.27 o 
 -19   1   9        0.78       -7.59     16.61 o 
 -17   1   9        0.08      -10.44     17.08 o 
 -15   1   9      346.37      292.48     32.29 o 
 -13   1   9        0.40       -4.51     12.81 o 
 -11   1   9        0.09        5.46     14.24 o 
  -9   1   9       22.19        4.03     15.90 o 
  -7   1   9      144.85      117.72     19.22 o 
  -5   1   9       12.25       14.47     12.34 o 
  -3   1   9      192.29      192.49     23.26 o 
  -1   1   9      801.01      820.45     38.97 o 
   1   1   9      116.36       97.06     19.46 o 
   3   1   9       91.27       70.95     18.98 o 
   5   1   9       72.38       44.37     16.85 o 
   7   1   9       51.43       69.29     22.07 o 
   9   1   9        0.00       22.54     16.37 o 
  11   1   9       70.53       84.95     22.54 o 
 -24   2   9        5.56      -10.20     25.86 o 
 -22   2   9        3.84       -6.88     20.64 o 
 -20   2   9      478.47      498.59     40.60 o 
 -18   2   9       78.64       61.93     23.73 o 
 -16   2   9        0.00        1.66     18.51 o 
 -14   2   9     1143.95     1123.45     49.21 o 
 -12   2   9      734.53      702.26     39.20 o 
 -10   2   9     1349.60     1427.79     51.14 o 
  -8   2   9      579.36      623.97     33.73 o 
  -6   2   9       26.35       42.24     12.58 o 
  -4   2   9       78.15       71.19     16.14 o 
  -2   2   9      112.89       81.40     20.17 o 
   0   2   9      417.62      401.83     22.41 o 
   2   2   9        0.04       -3.32     17.08 o 
   4   2   9        3.04        3.56     15.66 o 
   6   2   9      256.33      283.87     30.62 o 
   8   2   9        0.04       21.83     17.56 o 
  10   2   9        4.71       14.47     22.07 o 
 -23   3   9       84.61      101.56     28.95 o 
 -21   3   9       62.44       47.22     26.10 o 
 -19   3   9      207.32      190.82     29.43 o 
 -17   3   9        7.21      -20.88     20.88 o 
 -15   3   9       42.07       39.86     19.46 o 
 -13   3   9      115.75       92.31     21.60 o 
 -11   3   9      185.05      130.30     22.78 o 
  -9   3   9        8.33       16.13     15.66 o 
  -7   3   9       31.07        2.85     17.32 o 
  -5   3   9        0.08       11.63     14.95 o 
  -3   3   9       43.63       25.63     18.03 o 
  -1   3   9      441.84      454.70     33.00 o 
   1   3   9      278.16      290.30     31.57 o 
   3   3   9      743.20      763.90     45.84 o 
   5   3   9      258.58      341.79     35.13 o 
   7   3   9      219.88      231.64     32.51 o 
   9   3   9        8.49       14.24     18.51 o 
  11   3   9       24.83       47.22     27.29 o 
 -22   4   9       48.30       39.63     26.81 o 
 -20   4   9        1.96      -18.03     23.96 o 
 -18   4   9       86.64       64.31     26.58 o 
 -16   4   9        5.13       28.71     16.61 o 
 -14   4   9        0.82       19.69     15.66 o 
 -12   4   9       39.92       23.73     16.14 o 
 -10   4   9      420.68      409.09     32.77 o 
  -8   4   9      110.58      128.38     22.54 o 
  -6   4   9        1.88      -16.61     16.61 o 
  -4   4   9       94.55       20.88     20.17 o 
  -2   4   9        4.83       -9.97     15.19 o 
   0   4   9       14.89       30.25     11.69 o 
   2   4   9      175.92      179.42     26.82 o 
   4   4   9      319.08      344.66     34.66 o 
   6   4   9      234.59      307.36     34.41 o 
   8   4   9       36.73       42.95     19.22 o 
  10   4   9       12.73        2.61     23.25 o 
 -21   5   9       66.46       70.24     27.29 o 
 -19   5   9       36.72       69.28     23.96 o 
 -17   5   9      124.79       62.17     26.58 o 
 -15   5   9       54.25       96.10     22.54 o 
 -13   5   9        2.59      -18.03     18.03 o 
 -11   5   9        2.78      -18.98     18.98 o 
  -9   5   9       70.32       54.34     22.07 o 
  -7   5   9       59.04       38.20     17.80 o 
  -5   5   9       22.15        3.56     16.13 o 
  -3   5   9      203.55      209.10     26.82 o 
  -1   5   9       70.01       51.73     20.64 o 
   1   5   9      121.12      159.47     27.53 o 
   3   5   9      607.72      663.71     47.26 o 
   5   5   9      115.90      140.72     26.58 o 
   7   5   9       50.26       72.61     27.05 o 
   9   5   9       31.09       71.18     23.73 o 
 -20   6   9       81.95       95.63     26.10 o 
 -18   6   9        0.10       -7.12     25.39 o 
 -16   6   9        8.14        9.02     20.41 o 
 -14   6   9       95.49       78.54     23.97 o 
 -12   6   9      174.04      166.13     30.38 o 
 -10   6   9      469.97      462.74     41.79 o 
  -8   6   9      205.59      232.83     30.62 o 
  -6   6   9       15.07       11.39     18.27 o 
  -4   6   9      196.53      167.32     27.53 o 
  -2   6   9       25.63        9.97     21.83 o 
   0   6   9      106.76      103.61     19.38 o 
   2   6   9       15.60       24.20     23.25 o 
   4   6   9        3.04      -26.34     26.34 o 
   6   6   9        6.35       24.91     18.03 o 
 -17   7   9        0.52        4.98     21.83 o 
 -15   7   9        8.79        2.37     22.07 o 
 -13   7   9        8.05        6.88     21.35 o 
 -11   7   9      174.05      193.89     28.48 o 
  -9   7   9       24.51      -14.95     25.63 o 
  -7   7   9       33.49       17.08     20.41 o 
  -5   7   9      310.12      315.22     37.27 o 
  -3   7   9       19.88       -2.14     23.73 o 
  -1   7   9       50.78        0.00     24.68 o 
   1   7   9       76.31       63.12     27.05 o 
   3   7   9        0.30      -17.32     20.88 o 
   5   7   9        5.61       26.10     19.93 o 
 -14   8   9       40.09        5.22     28.47 o 
 -12   8   9       34.84       34.64     25.39 o 
 -10   8   9        3.33        0.00     22.07 o 
  -8   8   9        0.01       28.47     21.12 o 
  -6   8   9        0.18       28.47     23.25 o 
  -4   8   9      342.12      295.52     35.13 o 
  -2   8   9       78.03       24.68     23.73 o 
   0   8   9        8.42        3.47     29.07 o 
   2   8   9        8.19      -23.49     23.49 o 
  -7   9   9      204.79      126.97     38.45 o 
 -24   0  10       99.09      153.77     30.37 o 
 -22   0  10        0.99       11.39     20.17 o 
 -20   0  10       70.26       85.66     20.88 o 
 -18   0  10       38.73       36.30     19.93 o 
 -16   0  10       61.14       47.46     21.36 o 
 -14   0  10      568.71      643.58     38.71 o 
 -12   0  10      436.11      384.65     30.87 o 
 -10   0  10      742.27      695.37     44.66 o 
  -8   0  10       69.47       65.73     19.22 o 
  -6   0  10       88.16       80.68     16.61 o 
  -4   0  10      591.82      618.71     36.81 o 
  -2   0  10      931.33      839.32     44.44 o 
   0   0  10      628.05      640.03     27.29 o 
   2   0  10      334.57      282.73     30.86 o 
   4   0  10       11.28        7.83     14.24 o 
   6   0  10      159.81      188.90     29.19 o 
   8   0  10      171.38      122.69     30.85 o 
  10   0  10      105.30      109.16     29.90 o 
 -23   1  10        0.16        9.73     21.12 o 
 -21   1  10        0.19       22.07     20.64 o 
 -19   1  10       19.71        8.07     21.35 o 
 -17   1  10        1.62        7.36     14.71 o 
 -15   1  10       32.09       10.20     17.32 o 
 -13   1  10       54.19       57.90     16.37 o 
 -11   1  10      189.17      181.09     21.84 o 
  -9   1  10        0.13       -7.36     15.66 o 
  -7   1  10       25.07       20.64     13.76 o 
  -5   1  10       47.07       43.42     17.56 o 
  -3   1  10       38.80       31.08     19.69 o 
  -1   1  10       34.35        4.98     18.51 o 
   1   1  10       21.96       24.44     17.32 o 
   3   1  10       13.92       11.39     17.56 o 
   5   1  10       85.96       74.51     24.68 o 
   7   1  10        5.57       -6.88     20.40 o 
   9   1  10       41.53       49.83     27.52 o 
 -24   2  10       24.27       33.69     23.73 o 
 -22   2  10       63.19       54.10     28.24 o 
 -20   2  10       87.03       38.68     26.81 o 
 -18   2  10      122.22       90.89     26.34 o 
 -16   2  10      125.63       87.80     23.73 o 
 -14   2  10       53.01       87.08     21.12 o 
 -12   2  10      358.57      403.59     31.57 o 
 -10   2  10      361.73      299.85     28.73 o 
  -8   2  10       33.95       56.71     15.19 o 
  -6   2  10      376.02      346.63     31.10 o 
  -4   2  10       80.16       53.87     23.73 o 
  -2   2  10      218.74      198.19     25.16 o 
   0   2  10      112.68      100.25     15.75 o 
   2   2  10       51.55       41.29     19.93 o 
   4   2  10      136.22      142.39     24.68 o 
   6   2  10        1.20       17.79     16.61 o 
   8   2  10        6.62       29.18     21.35 o 
 -23   3  10      220.81      208.85     37.26 o 
 -21   3  10       36.53       32.51     24.44 o 
 -19   3  10      120.56      113.43     30.14 o 
 -17   3  10        7.31       -4.03     15.19 o 
 -15   3  10       49.22       59.08     19.93 o 
 -13   3  10       21.55       17.56     17.56 o 
 -11   3  10      104.17       90.41     21.36 o 
  -9   3  10       72.03       93.02     16.61 o 
  -7   3  10      671.60      690.73     40.85 o 
  -5   3  10      230.26      155.94     26.11 o 
  -3   3  10      242.54      259.91     30.38 o 
  -1   3  10     1043.08     1105.05     53.47 o 
   1   3  10      212.19      239.00     31.57 o 
   3   3  10        4.72       50.78     17.32 o 
   5   3  10      103.48       89.94     26.81 o 
   7   3  10        2.50       14.47     20.40 o 
   9   3  10        1.91      -13.05     21.35 o 
 -22   4  10       53.75       60.98     24.20 o 
 -20   4  10        0.42        7.12     21.83 o 
 -18   4  10        4.39        6.64     18.03 o 
 -16   4  10        1.95       10.20     15.66 o 
 -14   4  10       91.82       59.32     22.54 o 
 -12   4  10      191.80      158.78     28.01 o 
 -10   4  10       49.50       14.24     21.83 o 
  -8   4  10       73.23       85.43     17.09 o 
  -6   4  10      201.06      201.03     24.92 o 
  -4   4  10       93.73       91.12     20.41 o 
  -2   4  10       13.10        5.46     17.32 o 
   0   4  10        6.20       -3.93     15.54 o 
   2   4  10      528.52      529.73     43.69 o 
   4   4  10      772.80      866.19     51.54 o 
   6   4  10      348.20      322.11     36.55 o 
   8   4  10       16.68       28.71     26.34 o 
 -21   5  10       15.34       25.86     20.64 o 
 -19   5  10        9.48       36.06     19.93 o 
 -17   5  10       15.14       24.68     21.83 o 
 -15   5  10       15.72       10.44     20.64 o 
 -13   5  10       57.06       40.34     25.86 o 
 -11   5  10        5.59      -19.46     19.46 o 
  -9   5  10        1.61        7.59     15.90 o 
  -7   5  10       11.18        5.69     19.93 o 
  -5   5  10       20.99       55.52     18.74 o 
  -3   5  10       76.44      100.37     20.17 o 
  -1   5  10       10.65      -10.20     19.46 o 
   1   5  10      104.20      171.57     26.34 o 
   3   5  10      224.43      277.68     32.28 o 
   5   5  10      133.11       39.16     36.31 o 
   7   5  10       21.42        5.22     27.76 o 
 -18   6  10       19.87       -9.97     25.39 o 
 -16   6  10       52.34       63.59     22.78 o 
 -14   6  10       62.09       31.32     21.59 o 
 -12   6  10      101.87      140.01     23.97 o 
 -10   6  10       47.61       37.73     23.02 o 
  -8   6  10       56.88       35.36     24.20 o 
  -6   6  10      367.92      357.74     37.74 o 
  -4   6  10       23.34       17.08     22.78 o 
  -2   6  10        7.52      -21.83     25.86 o 
   0   6  10        2.51        3.89     13.96 o 
   2   6  10        0.71      -21.59     25.15 o 
   4   6  10        3.01       15.19     21.59 o 
 -17   7  10        1.03       13.05     22.07 o 
 -15   7  10       20.93       22.54     25.63 o 
 -13   7  10       93.16      120.07     28.95 o 
 -11   7  10      115.91       91.12     29.43 o 
  -9   7  10       39.57       80.20     23.73 o 
  -7   7  10       44.10        6.88     23.49 o 
  -5   7  10       91.37       92.31     23.73 o 
  -3   7  10      196.82      155.69     28.95 o 
  -1   7  10       58.69       68.10     25.63 o 
   1   7  10       36.19       30.37     23.96 o 
 -12   8  10      131.06      179.64     32.27 o 
 -10   8  10      101.39       99.43     29.66 o 
  -8   8  10        0.64       27.76     24.68 o 
  -6   8  10        4.77       -4.98     23.01 o 
  -4   8  10        2.15      -23.49     23.49 o 
  -2   8  10       39.72       -7.83     29.18 o 
 -23   1  11        0.60       -7.59     22.54 o 
 -21   1  11      120.82      144.75     25.39 o 
 -19   1  11       61.23       52.91     22.78 o 
 -17   1  11       14.94        4.03     17.56 o 
 -15   1  11       22.28        3.80     19.46 o 
 -13   1  11      148.20      135.27     23.49 o 
 -11   1  11      619.42      582.35     39.19 o 
  -9   1  11      473.69      586.73     36.57 o 
  -7   1  11       84.40       91.60     24.92 o 
  -5   1  11     1481.66     1501.37     57.79 o 
  -3   1  11       23.26       26.57     19.22 o 
  -1   1  11        2.12       -9.25     17.08 o 
   1   1  11        8.25      -11.86     20.41 o 
   3   1  11       26.14       42.71     18.51 o 
   5   1  11        9.80       13.76     19.46 o 
   7   1  11        0.07       25.15     17.08 o 
 -22   2  11       21.99       48.88     24.20 o 
 -20   2  11       34.77        0.00     25.86 o 
 -18   2  11       39.91       46.03     22.78 o 
 -16   2  11        2.55        0.00     15.90 o 
 -14   2  11        8.03       -9.25     18.74 o 
 -12   2  11       94.92       83.29     22.07 o 
 -10   2  11      176.66      181.56     23.73 o 
  -8   2  11       20.44       -3.32     17.56 o 
  -6   2  11      273.13      311.42     30.86 o 
  -4   2  11       30.13       50.07     18.27 o 
  -2   2  11      434.74      316.72     34.66 o 
   0   2  11      366.82      384.64     43.80 o 
   2   2  11       27.99       27.29     20.17 o 
   4   2  11        3.11       -9.02     22.54 o 
   6   2  11        8.97        2.37     20.88 o 
 -23   3  11        0.94       -7.83     24.44 o 
 -21   3  11       98.73       97.05     25.63 o 
 -19   3  11        4.25       38.20     18.03 o 
 -17   3  11        5.66       31.56     18.27 o 
 -15   3  11        2.69      -17.32     17.32 o 
 -13   3  11        0.53      -11.39     19.22 o 
 -11   3  11      141.70      142.86     24.21 o 
  -9   3  11        5.40      -19.46     19.46 o 
  -7   3  11       86.43       97.29     21.59 o 
  -5   3  11       82.26       64.31     24.92 o 
  -3   3  11       21.27       -9.49     17.56 o 
  -1   3  11      336.10      290.08     28.96 o 
   1   3  11       41.33       54.57     23.73 o 
   3   3  11       65.98       86.13     23.02 o 
   5   3  11        3.73        2.37     21.59 o 
   7   3  11        0.12      -26.10     26.10 o 
 -22   4  11       14.18        0.00     24.91 o 
 -20   4  11        5.13       34.17     23.49 o 
 -18   4  11        6.42       15.90     20.40 o 
 -16   4  11        0.06       14.95     19.22 o 
 -14   4  11       47.07       98.23     21.83 o 
 -12   4  11       14.41        9.97     21.59 o 
 -10   4  11       19.75       40.57     18.51 o 
  -8   4  11        0.48       21.12     17.56 o 
  -6   4  11        0.37        3.80     16.61 o 
  -4   4  11       14.00      -19.93     20.17 o 
  -2   4  11       33.90       49.59     18.27 o 
   0   4  11        4.35        0.73     14.89 o 
   2   4  11       69.54      101.32     26.58 o 
   4   4  11       15.04        4.98     24.44 o 
   6   4  11        9.30        0.00     27.52 o 
 -19   5  11       17.73       19.93     24.91 o 
 -17   5  11        3.16       21.12     22.07 o 
 -15   5  11      145.95      217.61     25.87 o 
 -13   5  11       35.59       28.00     21.12 o 
 -11   5  11       72.09       33.46     23.97 o 
  -9   5  11       50.09       45.56     20.64 o 
  -7   5  11       22.23       57.89     19.93 o 
  -5   5  11        0.97       -6.41     19.46 o 
  -3   5  11       40.28        8.78     24.20 o 
  -1   5  11       30.87       56.23     24.20 o 
   1   5  11       41.39       89.69     24.68 o 
   3   5  11       14.82       12.58     23.73 o 
 -18   6  11        1.91      -10.44     21.59 o 
 -16   6  11       51.89       91.59     26.58 o 
 -14   6  11        2.50       33.22     17.79 o 
 -12   6  11       29.61       16.13     22.78 o 
 -10   6  11       28.54       45.08     22.30 o 
  -8   6  11      197.48      172.77     28.95 o 
  -6   6  11       26.30       11.39     20.64 o 
  -4   6  11       67.03       66.91     25.86 o 
  -2   6  11       52.64       40.58     27.29 o 
   0   6  11       60.86       82.41     24.91 o 
   2   6  11        0.08       34.17     19.46 o 
 -15   7  11        5.28       28.95     21.12 o 
 -13   7  11       16.21       43.18     23.25 o 
 -11   7  11       61.39        9.97     27.76 o 
  -9   7  11       82.15       81.15     30.37 o 
  -7   7  11       46.72       17.32     26.34 o 
  -5   7  11       43.16       22.54     23.97 o 
  -3   7  11       40.32        7.59     27.52 o 
  -1   7  11        8.06       -5.22     25.62 o 
 -22   0  12        1.42       -9.97     23.01 o 
 -20   0  12        2.52        4.75     20.64 o 
 -18   0  12        1.67        2.14     18.51 o 
 -16   0  12        7.76       18.27     15.42 o 
 -14   0  12       82.83       73.80     22.54 o 
 -12   0  12       22.97       43.18     23.02 o 
 -10   0  12      252.02      300.97     33.47 o 
  -8   0  12       28.49       35.12     24.68 o 
  -6   0  12      517.38      570.35     39.65 o 
  -4   0  12        0.07        9.73     18.27 o 
  -2   0  12        5.87      -18.27     18.27 o 
   0   0  12        2.90      -15.54     15.54 o 
   2   0  12       19.93       29.66     22.54 o 
   4   0  12        0.24       -7.36     21.35 o 
 -23   1  12        6.14      -23.49     23.49 o 
 -21   1  12        0.15       14.47     19.69 o 
 -19   1  12       26.54       15.66     20.64 o 
 -17   1  12       65.57       95.15     19.69 o 
 -15   1  12       54.73       22.07     21.36 o 
 -13   1  12      207.35      196.28     26.58 o 
 -11   1  12      120.58       95.63     24.44 o 
  -9   1  12      464.39      551.79     39.41 o 
  -7   1  12      298.72      282.23     31.57 o 
  -5   1  12        0.33        7.59     16.61 o 
  -3   1  12       61.10       11.86     22.30 o 
  -1   1  12        0.00        2.14     20.40 o 
   1   1  12       18.39        0.00     24.20 o 
   3   1  12       38.78       45.32     21.12 o 
   5   1  12       19.90       10.20     27.05 o 
 -22   2  12        0.23       25.62     23.25 o 
 -20   2  12       84.79      114.14     28.00 o 
 -18   2  12        3.76      -19.93     22.07 o 
 -16   2  12        3.77       -6.41     18.98 o 
 -14   2  12       21.47       38.20     18.51 o 
 -12   2  12       67.71       52.44     23.02 o 
 -10   2  12      287.12      239.03     32.99 o 
  -8   2  12        0.08       24.91     15.66 o 
  -6   2  12      314.89      331.14     36.08 o 
  -4   2  12       70.42       56.00     21.83 o 
  -2   2  12       43.25       29.19     23.02 o 
   0   2  12       16.27       23.66     16.37 o 
   2   2  12       56.06       86.85     27.05 o 
   4   2  12        3.71      -17.56     23.73 o 
 -21   3  12       28.03       43.18     24.68 o 
 -19   3  12       12.64       -9.49     22.07 o 
 -17   3  12      117.28      121.02     27.53 o 
 -15   3  12       64.08       42.71     20.41 o 
 -13   3  12       73.19       67.86     21.12 o 
 -11   3  12       14.33       20.17     18.27 o 
  -9   3  12       41.14       83.52     20.17 o 
  -7   3  12        2.50        1.90     17.08 o 
  -5   3  12        2.96        6.17     20.40 o 
  -3   3  12        5.55       25.39     18.74 o 
  -1   3  12       23.35       37.73     23.49 o 
   1   3  12      243.54      329.90     35.13 o 
   3   3  12       15.96       27.52     23.73 o 
 -20   4  12        1.62       -7.83     22.30 o 
 -18   4  12       18.72        7.36     24.68 o 
 -16   4  12      114.36      119.36     27.29 o 
 -14   4  12        0.09      -20.40     20.40 o 
 -12   4  12       98.51      105.12     24.20 o 
 -10   4  12        5.10       29.66     15.90 o 
  -8   4  12        0.38       -2.14     17.08 o 
  -6   4  12       16.55       10.68     21.35 o 
  -4   4  12      107.07      116.51     25.63 o 
  -2   4  12        0.00      -20.40     20.40 o 
   0   4  12       20.25       -3.31     16.49 o 
   2   4  12       10.63       43.18     23.25 o 
 -19   5  12       24.52       42.00     22.07 o 
 -17   5  12      126.25      149.97     29.43 o 
 -15   5  12       38.71       57.42     26.34 o 
 -13   5  12      164.27      108.93     32.51 o 
 -11   5  12        0.17        0.00     19.93 o 
  -9   5  12        3.12        4.51     16.85 o 
  -7   5  12       30.39       -9.02     26.10 o 
  -5   5  12       14.44        2.37     20.41 o 
  -3   5  12       10.02        7.12     18.03 o 
  -1   5  12        1.37      -12.34     26.57 o 
   1   5  12       34.64       15.66     29.66 o 
 -16   6  12       31.09       60.27     26.34 o 
 -14   6  12      114.05      123.87     28.48 o 
 -12   6  12      127.69      133.13     27.76 o 
 -10   6  12       28.53       19.46     23.96 o 
  -8   6  12        5.19      -22.54     22.54 o 
  -6   6  12        0.28      -17.32     27.52 o 
  -4   6  12       39.73       20.17     24.91 o 
  -2   6  12       38.73       44.37     25.39 o 
  -9   7  12        6.76      -10.44     22.78 o 
 -21   1  13        0.47      -23.01     24.68 o 
 -19   1  13        0.04        7.12     21.59 o 
 -17   1  13       37.30       20.41     25.15 o 
 -15   1  13       69.98       67.39     25.63 o 
 -13   1  13       14.62        6.41     23.49 o 
 -11   1  13      316.16      379.08     39.40 o 
  -9   1  13       43.41       70.23     23.97 o 
  -7   1  13        8.17      -12.58     19.69 o 
  -5   1  13        6.88       19.22     19.93 o 
  -3   1  13       51.96       46.74     24.68 o 
  -1   1  13        2.59       23.25     22.54 o 
   1   1  13       23.01       29.66     24.91 o 
 -20   2  13        0.79       -4.98     24.44 o 
 -18   2  13       27.05        9.49     23.73 o 
 -16   2  13      194.73      210.98     33.94 o 
 -14   2  13      215.81      255.85     34.41 o 
 -12   2  13       54.66       89.69     23.49 o 
 -10   2  13        2.31       18.98     19.69 o 
  -8   2  13       43.66       80.67     18.98 o 
  -6   2  13        5.08        4.27     19.22 o 
  -4   2  13       15.59        9.02     21.59 o 
  -2   2  13        2.48        9.25     20.40 o 
   0   2  13        0.78        1.30     16.64 o 
   2   2  13       20.65       39.15     25.15 o 
 -19   3  13        0.45      -20.17     24.44 o 
 -17   3  13        3.25        2.37     21.35 o 
 -15   3  13      169.85      140.73     29.43 o 
 -13   3  13        0.02       11.15     22.54 o 
 -11   3  13        2.29       17.56     18.98 o 
  -9   3  13       30.88        8.78     23.25 o 
  -7   3  13       19.18       17.80     22.54 o 
  -5   3  13       73.25       56.71     24.92 o 
  -3   3  13       40.70       37.73     24.20 o 
  -1   3  13      210.75      172.06     34.41 o 
   1   3  13      215.14      295.47     37.02 o 
 -18   4  13       21.88       23.25     23.25 o 
 -16   4  13        0.30      -22.07     25.15 o 
 -14   4  13       13.54       -9.49     27.05 o 
 -12   4  13       10.32       20.88     20.88 o 
 -10   4  13        0.30       13.76     17.79 o 
  -8   4  13        1.00       32.51     16.37 o 
  -6   4  13        2.72       23.49     21.35 o 
  -4   4  13        1.51        9.73     22.78 o 
  -2   4  13        0.16       10.20     20.17 o 
   0   4  13       49.95       47.76     18.53 o 
 -15   5  13        4.70      -26.81     26.81 o 
 -13   5  13       31.63      -14.95     25.86 o 
 -11   5  13        0.22       34.40     20.40 o 
  -9   5  13       37.15       27.05     25.39 o 
  -7   5  13      106.43      126.24     26.10 o 
  -5   5  13      132.21      159.23     28.71 o 
  -3   5  13       72.37       70.71     25.15 o 
 -10   6  13        4.41      -27.29     27.29 o 
  -8   6  13       52.16       60.74     24.91 o 
 -20   0  14        3.36       18.27     20.40 o 
 -18   0  14        0.81       24.91     19.93 o 
 -16   0  14       15.80       31.08     22.78 o 
 -14   0  14       82.14      106.54     26.34 o 
 -12   0  14      446.24      469.35     42.97 o 
 -10   0  14       73.50       74.75     25.86 o 
  -8   0  14      107.97       75.46     30.37 o 
  -6   0  14       75.56       62.88     25.15 o 
  -4   0  14       76.81       92.07     27.29 o 
  -2   0  14        0.48       17.56     20.64 o 
   0   0  14        7.46       22.15     17.12 o 
 -19   1  14        1.37       25.62     22.30 o 
 -17   1  14        2.04      -19.69     22.30 o 
 -15   1  14       15.77       -7.12     28.71 o 
 -13   1  14        5.23       50.78     21.59 o 
 -11   1  14        0.01      -15.90     22.30 o 
  -9   1  14        5.84       -2.37     17.56 o 
  -7   1  14        2.28      -23.73     23.73 o 
  -5   1  14       49.82       57.18     25.39 o 
  -3   1  14       18.81        2.37     23.02 o 
  -1   1  14        5.75      -10.44     21.35 o 
 -18   2  14        1.50       23.01     23.01 o 
 -16   2  14        1.00        4.98     21.83 o 
 -14   2  14      190.38      169.21     31.80 o 
 -12   2  14        0.99      -23.73     23.73 o 
 -10   2  14      121.26       90.89     27.76 o 
  -8   2  14       76.79       93.97     26.10 o 
  -6   2  14        3.29       26.34     21.12 o 
  -4   2  14       22.23       -4.98     25.63 o 
  -2   2  14       29.97        7.83     31.32 o 
 -17   3  14       36.57       41.29     30.13 o 
 -15   3  14      104.86      137.16     32.51 o 
 -13   3  14       20.74        4.98     25.63 o 
 -11   3  14       17.37      -26.57     26.57 o 
  -9   3  14       79.46      144.98     25.86 o 
  -7   3  14        0.05       39.15     18.74 o 
  -5   3  14        8.98       37.73     23.49 o 
  -3   3  14       12.97       46.98     23.02 o 
 -16   4  14       13.42       18.51     25.15 o 
 -14   4  14        7.04       18.03     24.68 o 
 -12   4  14       21.94       32.98     18.74 o 
 -10   4  14       27.97       35.35     24.91 o 
  -8   4  14        0.28       32.98     18.98 o 
  -6   4  14       35.93       36.30     22.30 o 
 -17   1  15       64.84       79.49     29.66 o 
 -15   1  15        4.50        7.83     23.96 o 
 -13   1  15        0.01       42.94     23.96 o 
 -11   1  15       13.94       25.15     21.83 o 
  -9   1  15        0.65      -22.78     22.78 o 
  -7   1  15        6.09       20.64     19.22 o 
  -5   1  15        3.69      -25.15     25.15 o 
 -14   2  15      136.01      145.47     31.32 o 
 -12   2  15       65.00       66.68     31.56 o 
 -10   2  15       23.04       38.44     20.41 o 
  -8   2  15       16.19      -10.44     21.35 o 
 -11   3  15        0.03        2.61     19.69 o 
                                                 
